# Supplementary material for: Genomic Analysis of Salmonella enterica Serovar Typhimurium Characterizes Strain Diversity for Recent U.S. Salmonellosis Cases and Identifies Mutations Linked to Loss of Fitness under Nitrosative and Oxidative Stress
Source: mBio. 2016 Mar 8;7(2):e00154-16. doi: 10.1128/mBio.00154-16 (PMC4810482; doi:10.1128/mBio.00154-16)
Supplement: Data Set S1 — Single-copy core genes used in phylogenetic reconstruction. The locus tags in S. Typhimurium strain LT2, gene name, gene description, and coding strand for the 2,968 core genes included in sequence alignments for phylogenetic reconstruction are given. Download [file mbo001162710sd1.xlsx]

## Sheet: CoreGenes
locus tag	gene name	description	strand
STM0002	thrA	aspartokinase I	forward
STM0004	thrC	threonine synthase	forward
STM0005	yaaA	putative cytoplasmic protein	reverse
STM0006	yaaJ	putative alanine/glycine transport protein	reverse
STM0007	talB	transaldolase B	forward
STM0008	mog	putative molybdochetalase	forward
STM0009	yaaH	putative regulatory protein	reverse
STM0010	htgA	positive sigma H regulator	reverse
STM0011	yaaI	putative periplasmic protein	reverse
STM0013	dnaJ	heat shock protein DnaJ	forward
STM0014		putative LysR family transcriptional regulator	forward
STM0015		putative bacteriophage protein	forward
STM0016		hypothetical protein	reverse
STM0017		putative protein	reverse
STM0018	chiA	putative exochitinase	forward
STM0019		putative hydroxymethyltransferase	forward
STM0020		putative cytoplasmic protein	forward
STM0021	bcfA	fimbrial subunit	forward
STM0022	bcfB	fimbrial chaparone	forward
STM0024	bcfD	fimbrial subunit	forward
STM0025	bcfE	fimbrial subunit	forward
STM0026	bcfF	fimbrial subunit	forward
STM0027	bcfG	fimbrial chaparone	forward
STM0028.1N		hypothetical protein	forward
STM0029		putative transcription regulator	reverse
STM0030		putative LysR family transcriptional regulator	forward
STM0032		putative arylsulfatase	forward
STM0033		putative 5'-nucleotidase	reverse
STM0034		putative outer membrane or exported protein	reverse
STM0035		putative arylsulfatase	forward
STM0036		putative arylsulfatase regulatory protein	forward
STM0037		putative cytoplasmic protein	forward
STM0038		putative arylsulfatase	forward
STM0039	nhaA	NhaA family of transport protein, Na+/H antiporter, pH dependent	forward
STM0040	nhaR	transcriptional activator of nhaA	forward
STM0041		putative glycosyl hydrolase	reverse
STM0044	yaaY	putative cytoplasmic protein	forward
STM0045	ribF	flavokinase and FAD synthetase	forward
STM0047	lspA	prolipoprotein signal peptidase (SPase II)	forward
STM0048	slpA	FKBP-type peptidyl-prolyl cis-trans isomerase (rotamase)	forward
STM0049	lytB	regulates the activity of guanosine 3',5'-bispyrophosphate synthetase I (RelA)	forward
STM0050		putative nitrite reductase	forward
STM0052	citB2	putative transcription regulator sensor for citrate	reverse
STM0059	citD2	putative citrate lyase acyl carrier protein, gamma chain	forward
STM0060	citE2	putative citrate lyase beta chain, acyl lyase subunit	forward
STM0061	citF2	putative citrate lyase alpha chain	forward
STM0062	citX2	putative cytoplasmic protein	forward
STM0063	citG2	putative modifier of citrate lyase protein	forward
STM0064	dapB	dihydrodipicolinate reductase	forward
STM0066	carA	carbamoyl-phosphate synthetase, glutamine-hydrolysing small subunit	forward
STM0067	carB	carbamoyl-phosphate synthase, large subunit	forward
STM0068	caiF	transcriptional regulator of cai and fix operon	forward
STM0069	caiE	stimulates carnitine racemase activity of CaiD and CaiB activity	reverse
STM0070	caiD	carnitine racemase	reverse
STM0071	caiC	crotonobetaine/carnitine-CoA ligase	reverse
STM0073	caiA	putative acyl-CoA dehydrogenase, carnitine metabolism	reverse
STM0075	fixA	putative flavoprotein reductase, carnitine metabolism	forward
STM0076	fixB	putative electron transfer flavoprotein, carnitine metabolism	forward
STM0078	fixX	putative ferredoxin	forward
STM0079	yaaU	putative MFS family transport protein	forward
STM0080		putative outer membrane lipoprotein	forward
STM0081		putative secreted protein	forward
STM0082		putative secreted protein	reverse
STM0085	yabF	glutathione-regulated potassium-efflux system ancillary protein KefF	forward
STM0086	kefC	CPA2 family K+ efflux antiporter, glutathione-regulated	forward
STM0087	folA	dihydrofolate reductase type I	forward
STM0088	apaH	diadenosine tetraphosphatase	reverse
STM0089	apaG	putative cytoplasmic protein	reverse
STM0090	ksgA	S-adenosylmethionine-6-N',N'-adenosyl (rRNA) dimethyltransferase; kasugamycin resistance	reverse
STM0091	pdxA	NAD-dependent dehydrogenase/carboxylase	reverse
STM0092	surA	peptidyl-prolyl cis-trans isomerase	reverse
STM0094	djlA	DnaJ like chaperone protein	forward
STM0095	rluA	23S rRNA pseudouridylate 746 synthase	reverse
STM0096	hepA	RNA polymerase associated protein	reverse
STM0098		putative secreted protein	reverse
STM0100		putative cytoplasmic protein	forward
STM0101	araD	L-ribulose-5-phosphate 4-epimerase	reverse
STM0103	araB	L-ribulokinase	reverse
STM0104	araC	transcriptional regulator (AraC/XylS family) for ara operon	forward
STM0105	yabI	putative DedA family membrane protein	forward
STM0106	yabJ	putative ABC-transport protein	reverse
STM0109	yabN	putative periplasmic binding protein of transport system	reverse
STM0110	leuD	3-isopropylmalate isomerase (dehydratase), subunit with LeuC	reverse
STM0111	leuC	3-isopropylmalate isomerase (dehydratase), subunit with LeuD	reverse
STM0113	leuA	2-isopropylmalate synthase	reverse
STM0114		leu operon leader peptide	reverse
STM0115	leuO	putative LysR family transcriptional regulator	forward
STM0116	ilvI	valine sensitive acetolactate synthase III, large subunit	forward
STM0117	ilvH	acetolactate synthase III, small subunit	forward
STM0118	fruR	transcriptional repressor of fru operon and others	forward
STM0119	yabB	putative cytoplasmic protein	forward
STM0120	yabC	putative S-adenosyl methionine adenyltransferase	forward
STM0121	ftsL	cell division protein	forward
STM0122	ftsI	division specific transpeptidase	forward
STM0123	murE	UDP-N-acetylmuramoylalanyl-D-glutamate 2,6-diaminopimelate ligase	forward
STM0124	murF	D-alanine:D-alanine-adding enzyme	forward
STM0125	mraY	phospho-N-acetylmuramoyl-pentapeptide transferase	forward
STM0127	ftsW	essential cell division gene	forward
STM0128	murG	UDP-N-acetylglucosamine:N-acetylmuramyl-(pentapeptide) pyrophosphoryl-undecaprenol N-acetylglucosamine transferase	forward
STM0129	murC	L-alanine adding enzyme	forward
STM0130	ddlB	D-alanine-D-alanine ligase B	forward
STM0131	ftsQ	cell division protein	forward
STM0132	ftsA	ATP-binding cell division protein	forward
STM0135	secM	SecA regulator SecM	forward
STM0137	mutT	7,8-dihydro-8-oxoguanine-triphosphatase	forward
STM0138	yacG	putative cytoplasmic protein	reverse
STM0139	yacF	putative cytoplasmic protein	reverse
STM0140	yacE	putative nucleotide kinase	reverse
STM0141	guaC	GMP reductase	forward
STM0142	hofC	putative component in type IV pilin biogenesis	reverse
STM0144	ppdD	prelipin peptidase dependent protein	reverse
STM0145	nadC	quinolinate phosphoribosyltransferase	reverse
STM0146	ampD	N-acetyl-anhydromuramyl-L-alanine amidase	forward
STM0147	ampE	putative transmembrane protein	forward
STM0148		putative cytoplasmic protein	reverse
STM0149		putative permease of the Na+:galactoside symporter family	reverse
STM0151	pdhR	transcriptional repressor for pyruvate dehydrogenase complex (GntR family)	forward
STM0152	aceE	pyruvate dehydrogenase, decarboxylase component	forward
STM0154	lpdA	lipoamide dehydrogenase (NADH)	forward
STM0155		putative outer membrane protein	forward
STM0158	acnB	aconitate hydratase 2	forward
STM0159		putative restriction endonuclease	reverse
STM0160	yacL	putative cytoplasmic protein	forward
STM0163	pdxA_2	pyridoxine phosphate biosynthetic protein	forward
STM0164		putative LysR family transcriptional regulator	forward
STM0165	speD	S-adenosylmethionine decarboxylase, proenzyme	reverse
STM0166	speE	spermidine synthase	reverse
STM0167	yacC	putative periplasmic protein	reverse
STM0168	cueO	putative multicopper oxidase	forward
STM0169	gcd	glucose dehydrogenase	reverse
STM0170	hpt	hypoxanthine phosphoribosyltransferase	forward
STM0172	yadG	putative ABC-type multidrug transport system, ATPase component	forward
STM0173	yadH	putative transport protein	forward
STM0174	stiH	putative fimbriae	reverse
STM0175	stiC	putativie fimbrial usher	reverse
STM0176	stiB	putative fimbrial chaparone	reverse
STM0177	stiA	putative fimbrial subunit	reverse
STM0179	yadE	putative xylanase/chitin deacetylase	forward
STM0180	panD	aspartate 1-decarboxylase	reverse
STM0181	panC	pantothenate synthetase	reverse
STM0182	panB	3-methyl-2-oxobutanoate hydroxymethyltransferase	reverse
STM0183	folK	7,8-dihydro-6-hydroxymethylpterin-pyrophosphokinase, PPPK	reverse
STM0184	pcnB	poly(A) polymerase I	reverse
STM0185	yadB	putative glutamyl t-RNA synthetase	reverse
STM0186	dksA	dnaK suppressor protein	reverse
STM0187	sfsA	regulator for maltose metabolism	reverse
STM0188	ligT	2'-5' RNA ligase	reverse
STM0190	mrcB	transpeptidase of penicillin-binding protein 1b	forward
STM0191	fhuA	outer membrane protein receptor / transporter for ferrichrome, colicin M, and phages T1, T5, and phi80	forward
STM0193	fhuD	hydroxamate-dependent iron uptake	forward
STM0194	fhuB	iron-hydroxamate transporter permease subunit	forward
STM0195	stfA	putative fimbrial subunit	forward
STM0197	stfD	putative periplasmic fimbrial chaperone	forward
STM0198	stfE	putative minor fimbrial subunit	forward
STM0199	stfF	putative minor fimbrial subunit	forward
STM0200	stfG	putative minor fimbrial subunit	forward
STM0201		putative outer membrane protein	forward
STM0203	yadQ	putative ClC family chlorine transport protein	forward
STM0204	yadR	putative HesB-like domain protein	forward
STM0205	yadS	putative inner membrane protein	reverse
STM0206	btuF	putative cobalamin periplasmic binding protein	reverse
STM0207	pfs	5'-methylthioadenosine/S-adenosylhomocysteine nucleosidase	reverse
STM0208	dgt	deoxyguanosine triphosphate triphosphohydrolase	forward
STM0209	htrA	periplasmic serine protease Do, heat shock protein	forward
STM0211	yaeH	putative cytoplasmic protein	reverse
STM0213	dapD	2,3,4,5-tetrahydropyridine-2-carboxylate N-succinyltransferase	reverse
STM0214	glnD	uridylyltransferase	reverse
STM0215	map	methionine aminopeptidase	reverse
STM0217	tsf	protein chain elongation factor EF-Ts	forward
STM0218	pyrH	uridylate kinase	forward
STM0219	frr	ribosome releasing factor	forward
STM0220	dxr	1-deoxy-D-xylulose 5-phosphate reductoisomerase	forward
STM0221	uppS	undecaprenyl pyrophosphate synthetase (di-trans, poly-cis-decaprenylcistransferase)	forward
STM0223	yaeL	putative membrane-associated Zn-dependent protease	forward
STM0226	lpxD	UDP-3-O-(3-hydroxymyristoyl)-glucosamine n-acyltransferase	forward
STM0227	fabZ	(3R)-hydroxymyristol acyl carrier protein dehydratase	forward
STM0228	lpxA	UDP-N-acetylglucosamine acetyltransferase	forward
STM0229	lpxB	tetraacyldisaccharide-1-P	forward
STM0230	rnhB	RNAse HII	forward
STM0231	dnaE	DNA polymerase III, alpha subunit	forward
STM0235	yaeR	putative lactoylglutathione lyase	forward
STM0236	mesJ	cell cycle protein	forward
STM0238	yaeP	putative cytoplasmic protein	reverse
STM0239	yaeQ	putative cytoplasmic protein	forward
STM0240	yaeJ	putative-tRNA hydrolase domain protein	forward
STM0242	proS	proline tRNA synthetase	reverse
STM0244	rcsF	regulator in colanic acid synthesis	reverse
STM0245	yaeC	putative outer membrane lipoprotein	reverse
STM0246	yaeE	putative ABC superfamily (membrane) transport protein	reverse
STM0247	abc	putative ABC superfamily (atp_bind) transport system	reverse
STM0248	yaeD	putative dehydratase	forward
STM0255	yafB	2,5-diketo-D-gluconate reductase B	forward
STM0256	yafC	putative LysR family transcriptional regulator	reverse
STM0257		putative drug efflux protein (perhaps for chloramphenicol)	forward
STM0258	yafD	putative cytoplasmic protein	forward
STM0259	yafE	putative methyltransferase in menaquinone/biotin biosynthesis	forward
STM0261	gloB	hydroxyacylglutathione hydrolase	reverse
STM0262	yafS	putative SAM-dependent methyltransferase	forward
STM0263	rnhA	RNase HI	reverse
STM0264	dnaQ	DNA polymerase III, epsilon subunit	forward
STM0266	sciA	putative cytoplasmic protein	reverse
STM0267	sciB	putative cytoplasmic protein	reverse
STM0269	sciD	putative cytoplasmic protein	reverse
STM0270	sciE	putative cytoplasmic protein	reverse
STM0271	sciF	putative cytoplasmic protein	reverse
STM0273	sciH	putative cytoplasmic protein	forward
STM0274A		invasol SirA	forward
STM0275	sciJ	putative cytoplasmic protein	forward
STM0277		putative cytoplasmic protein	forward
STM0278		putative periplasmic protein	forward
STM0281	sciO	putative cytoplasmic protein	forward
STM0282	sciP	putative outer membrane protein, OmpA family	forward
STM0283	sciQ	putative inner membrane protein	forward
STM0284	sciR	putative shiga-like toxin A subunit	forward
STM0286	sciT	putative cytoplasmic protein	forward
STM0287	sciU	putative periplasmic protein	forward
STM0290	sciW	putative cytoplasmic protein	forward
STM0293	sciX	putative cytoplasmic protein	forward
STM0294.1N		toxin SymE, type I toxin-antitoxin system family protein	reverse
STM0295		putative cytoplasmic protein	forward
STM0296		putative cytoplasmic protein	reverse
STM0297		putative transposase	forward
STM0298		putative integrase core domain protein	forward
STM0299	safA	putative outer membrane protein	forward
STM0300	safB	putative fimbriae assembly chaparone	forward
STM0302	safD	putative fimbriae subunit	forward
STM0303	ybeJ	putative xylanase/chitin deacetylase	forward
STM0304	sinR	transcriptional regulator	forward
STM0305		putative cytoplasmic protein	forward
STM0306	pagN	homolog of sapA	reverse
STM0307	sciZ	homology to Shigella VirG protein	reverse
STM0308	yafV	putative amidohydrolase	reverse
STM0309	yafH	putative acyl-CoA dehydrogenase	reverse
STM0310	ghmA	phosphoheptose isomerase	forward
STM0311	yafJ	putative glutamine amidotransferase	forward
STM0312	yafK	putative periplasmic protein	reverse
STM0313	dinP	DNA polymerase IV	forward
STM0315	prfH	putative peptide chain release factor	forward
STM0316	pepD	aminoacyl-histidine dipeptidase (peptidase D)	reverse
STM0318	yafA	putative hydrolase of the alpha/beta superfamily	forward
STM0320	phoE	outer membrane pore protein e (e,ic,nmpab)	reverse
STM0321	proB	gamma-glutamate kinase	forward
STM0322	proA	gamma-glutamylphosphate reductase	forward
STM0327	yoac	putative cytoplasmic protein	forward
STM0328		putative permease	forward
STM0329	leuC2	putative 3-isopropylmalate isomerase	forward
STM0330	leuD2	putative 3-isopropylmalate isomerase (dehydratase), subunit with LeuC	forward
STM0331		putative fumarylacetoacetate (FAA) hydrolase	forward
STM0332		putative hydrolase or acyltransferase	forward
STM0334		putative cytoplasmic protein	reverse
STM0336	stbE	putative fimbriae; chaparone	reverse
STM0337	stbD	putative fimbriae; usher	reverse
STM0344		putative response regulator	forward
STM0345		putative inner membrane protein	forward
STM0347		putative response regulator	forward
STM0348		putative inner membrane protein	forward
STM0349		putative outer membrane lipoprotein	forward
STM0350		homology to outer membrane efflux protein	reverse
STM0351		putative cation efflux system protein	reverse
STM0354		putative transcriptional regulator	forward
STM0355		putative copper chaperone	forward
STM0356		putative inner membrane protein	forward
STM0357	mod	DNA methylase; restriction system	forward
STM0360		cytochrome BD2 subunit I	forward
STM0361		cytochrome BD2 subunit II	forward
STM0364	foxA	ferrioxamine receptor	forward
STM0365	yahN	putative transport protein	reverse
STM0366	yahO	putative periplasmic protein	forward
STM0367	prpR	regulator for prp operon (EBP family)	reverse
STM0368	prpB	putative carboxyphosphonoenolpyruvate mutase	forward
STM0369	prpC	putative citrate synthase	forward
STM0371	prpE	putative acetyl-CoA synthetase, propionate catabolism operon	forward
STM0372	hemB	5-aminolevulinate dehydratase ( porphobilinogen synthase)	reverse
STM0373	yaiU	flagellar protein	forward
STM0374	yaiV	putative inner membrane protein	forward
STM0375	ampH	penicillin- binding protein	reverse
STM0376	sbmA	putative ABC superfamily transporter	forward
STM0377	yaiW	putative outer membrane lipoprotein	forward
STM0378	yaiY	putative inner membrane protein	reverse
STM0379	yaiZ	putative inner membrane protein	forward
STM0380	ddlA	D-alanine-D-alanine ligase A	reverse
STM0381		putative inner membrane protein	forward
STM0382		putative permease	forward
STM0383	yaiB	putative cytoplasmic protein	forward
STM0384	psiF	induced by phosphate starvation	forward
STM0386	proC	pyrroline-5-carboxylate reductase	reverse
STM0387	yaiI	putative cytoplasmic protein	forward
STM0388	aroL	shikimate kinase II	forward
STM0389	yaiA	putative cytoplasmic protein	forward
STM0390	aroM	protein of aro operon, regulated by aroR	forward
STM0391	yaiE	putative cytoplasmic protein	forward
STM0392	rdgC	putative exonuclease involved in removal of stalled replication fork	reverse
STM0393	yajF	putative sugar kinase/putative transcriptional regulator (NagC/XylR family)	forward
STM0394	araJ	MFS family, arabinose polymer transporter	reverse
STM0396	sbcD	ATP-dependent dsDNA exonuclease	reverse
STM0397	phoB	response regulator in two-component regulatory system with PhoR (or CreC)	forward
STM0399	brnQ	LIVCS family, branched chain amino acid transporter system II (LIV-II)	forward
STM0400	proY	putative APC family, proline transporter	forward
STM0402	tsaA	putative thiol - alkyl hydroperoxide reductase	reverse
STM0403	yajB	putative cytoplasmic protein	reverse
STM0404	queA	S-adenosylmethionine-tRNA ribosyltransferase-isomerase	forward
STM0405	tgt	tRNA-guanine transglycosylase	forward
STM0406	yajC	preprotein translocase IISP family, membrane subunit	forward
STM0407	secD	preprotein translocase, IISP family, part of the channel	forward
STM0408	secF	preprotein translocase, IISP family, membrane subunit	forward
STM0409		hypothetical protein	forward
STM0410		putative regulatory protein	forward
STM0411	yajD	putative cytoplasmic protein	forward
STM0412		putative inner membrane protein	reverse
STM0413	tsx	nucleoside channel; receptor of phage T6 and colicin K	reverse
STM0415	ybaD	putative transcriptional regulator	forward
STM0416	ribD	pyrimidine deaminase	forward
STM0417	ribH	riboflavin synthase, beta chain	forward
STM0418	nusB	transcription termination; L factor	forward
STM0419	thiL	thiamin-monophosphate kinase	forward
STM0420	pgpA	phosphatidylglycerophosphatase A	forward
STM0421	yajO	putative oxidoreductase / K + channel protein	reverse
STM0423	ispA	geranyltranstransferase (farnesyldiphosphate synthase)	reverse
STM0424	xseB	exonuclease VII, small subunit	reverse
STM0425	thiI	sulfur transfer protein (from cys to ThiS and from IscS to U8-tRNA)	forward
STM0427	phnU	2-aminoethylphosphonate transporter, memrane component	reverse
STM0428	phnT	2-aminoethylphosphonate transporter ATPase component	reverse
STM0429	phnS	2-aminoethylphosphonate transporter, periplasmic-binding component	reverse
STM0430	phnR	2-aminoethylphosphonate transport, repressor	reverse
STM0431	phnW	2-aminoethylphosphonate transport	forward
STM0432	phnX	2-aminoethylphosphonate transport	forward
STM0433	thiJ	4-methyl-5(beta-hydroxyethyl)-thiazole synthesis	reverse
STM0434	apbA	ketopantoate reductase	reverse
STM0435	yajQ	putative cytoplasmic protein	forward
STM0436	yajR	putative MFS family transporter	reverse
STM0439	cyoE	protohaeme IX farnesyltransferase (haeme O biosynthesis)	reverse
STM0440	cyoD	cytochrome o ubiquinol oxidase subunit IV	reverse
STM0441	cyoC	cytochrome o ubiquinol oxidase subunit III	reverse
STM0442	cyoB	cytochrome o ubiquinol oxidase subunit I	reverse
STM0443	cyoA	cytochrome o ubiquinol oxidase subunit II	reverse
STM0446	bolA	morphogene; putative regulator of murein genes (BolA family)	forward
STM0447	tig	peptidyl-prolyl cis/trans isomerase	forward
STM0450	lon	DNA-binding protein	forward
STM0451	hupB	DNA-binding protein HU-beta, NS1 (HU-1)	forward
STM0453	ybaV	putative DNA uptake protein and related DNA-binding proteins	forward
STM0454	ybaW	putative esterase	forward
STM0455	ybaX	putative (aluminum) resistance protein	reverse
STM0456	ybaE	putative ABC transporter periplasmic binding protein	reverse
STM0457	cof	putative hydrolase	forward
STM0460	mdlA	putative ABC superfamily (atp) transporter	forward
STM0461	mdlB	putative ABC superfamily (atp&membrane) transporter	forward
STM0462	glnK	regulatory protein P-II 2	forward
STM0463	amtB	putative Amt family, ammonium transport protein	forward
STM0464	tesB	acyl-CoA thioesterase II	reverse
STM0465	ybaY	glycoprotein/polysaccharide metabolism	forward
STM0466	ybaZ	putative methyltransferase	reverse
STM0468	ylaB	putative diguanylate cyclase/phosphodiesterase domain 2	reverse
STM0469	rpmE2	putative 50S ribosomal protein L31 (second copy)	forward
STM0470	rpmJ2	putative 50S ribosomal protein L36 (second copy)	forward
STM0471	ylaC	putative inner membrane protein	reverse
STM0472	maa	maltose o-acetyltransferase	reverse
STM0474	ybaJ	putative cytoplasmic protein	reverse
STM0476	acrA	acridine efflux pump	reverse
STM0477	acrR	acrAB operon repressor (TetR/AcrR family)	forward
STM0479		putative transposase	reverse
STM0481	priC	primosomal replication protein N	reverse
STM0482	ybaN	putative phage gene 58	forward
STM0483	apt	adenine phosphoribosyltransferase	forward
STM0485	ybaB	putative cytoplasmic protein	forward
STM0486	recR	putative recombination protein, gap repair	forward
STM0488	adk	adenylate kinase	forward
STM0489	hemH	ferrochelatase	forward
STM0490	aes	acetyl esterase	reverse
STM0492	ybaL	putative CPA2 family transport protein	reverse
STM0493	fsr	putative MFS family of transport protein	reverse
STM0495	ybaK	putative cytoplasmic protein	reverse
STM0496	ybaP	putative cytoplasmic protein	reverse
STM0499	cueR	putative heavy metal transcriptional repressor (MerR family)	forward
STM0501	ybbK	putative inner membrane protein	reverse
STM0502	ybbL	putative ABC-type sugar/spermidine/putrescine transport system, ATPase component	forward
STM0503	ybbM	putative YbbM family transport protein, metal resistance protein	forward
STM0504	ybbN	putative thioredoxin protein	reverse
STM0505	ybbO	putative oxidoreductase	reverse
STM0506	tesA	multifunctional acyl-CoA thioesterase I; also functions as protease I, lysophospholipaseL(I)	reverse
STM0507	ybbA	putative ABC superfamily (atp_bind) transporter	forward
STM0508	ybbP	putative inner membrane protein	forward
STM0509		putative outer membrane protein	forward
STM0510	sfbA	putative ABC-type transport system ATPase component/cell division protein	forward
STM0513	ybbB	putative ATPase	reverse
STM0514	ybbS	putative LysR family transcriptional regulator	reverse
STM0515	allA	ureidoglycolate hydrolase	forward
STM0516	allR	putative regulatory protein	forward
STM0530	ylbE	putative cytoplasmic protein	forward
STM0531	ylbF	putative cytoplasmic protein	forward
STM0532	arcC	putative carbamate kinase	forward
STM0533	purK	phosphoribosylaminoimidazole carboxylase = AIR carboxylase, CO(2)-fixing subunit	reverse
STM0534	purE	phosphoribosylaminoimidazole carboxylase = AIR carboxylase, catalytic subunit	reverse
STM0535	lpxH	UDP-2,3-diacylglucosamine hydrolase	reverse
STM0536	ppiB	peptidyl-prolyl cis-trans isomerase B (rotamase B)	reverse
STM0538		putative outer membrane protein	reverse
STM0539		putative inner membrane protein	reverse
STM0540	ybcI	putative membrane-bound metal-dependent hydrolases	reverse
STM0541	ybcJ	putative cytoplasmic protein	reverse
STM0542	folD	5,10-methylene-tetrahydrofolate dehydrogenase	reverse
STM0543	fimA	major type 1 subunit fimbrin (pilin)	forward
STM0544	fimI	fimbrial protein internal segment	forward
STM0546	fimD	outer membrane usher protein	forward
STM0548	fimF	putative fimbrial protein	forward
STM0549	fimZ	fimbrial protein Z	reverse
STM0550	fimY	putative regulatory protein	reverse
STM0551		putative diguanylate cyclase/phosphodiesterase domain 0	reverse
STM0554		homology to integrase protein of phage	reverse
STM0556		putative transposase	reverse
STM14_0649		hypothetical protein	forward
STM0561	cusS	copper-ion sensing protein	reverse
STM0563	ykgD	putative transcriptional regulator (AraC/XylS family)	reverse
STM0564	ykgC	putative oxidoreductase	forward
STM0565		putative periplasmic protein	forward
STM0566	ykgB	putative inner membrane protein	forward
STM0569	ybdG	putative transport	reverse
STM0570	apeE	outer membrane N-acetyl phenylalanine beta-naphthyl ester-cleaving esterase	forward
STM0571		putative inner membrane protein	forward
STM0573		putative inner membrane protein	reverse
STM0574	manZ	putative transport protein, PTS system	reverse
STM0575	manY	putative inner membrane protein	reverse
STM0576	manX	putative transport protein, PTS system	reverse
STM0577		putative transport protein, PTS system	reverse
STM0578	nfnB	dihydropteridine reductase	reverse
STM0579	ybdF	putative cytoplasmic protein	reverse
STM0580	ramR	putative regulatory protein	reverse
STM0581	ramA	putative regulatory protein	forward
STM0582	ybdJ	putative inner membrane protein	reverse
STM0583	ybdK	putative cytoplasmic protein	reverse
STM0584	entD	enterochelin synthetase, component D (phoshpantetheinyltransferase)	reverse
STM0585	fepA	outer membrane porin, receptor for ferric enterobactin (enterochelin) and colicins B and D	reverse
STM0586	fes	enterochelin esterase	forward
STM0587	ybdZ	putative cytoplasmic protein	forward
STM0588	entF	enterobactin synthetase, component F (nonribosomal peptide synthetase)	forward
STM0590	fepC	enterobactin transporter	reverse
STM0591	fepG	ferric enterobactin transporter	reverse
STM0592	fepD	ferric enterobactin (enterochelin) transporter	reverse
STM0594	fepB	ferric enterobactin (enterochelin) tranporter	reverse
STM0596	entE	2,3-dihydroxybenzoate-AMP ligase	forward
STM0597	entB	2,3-dihydro-2,3-dihydroxybenzoate synthetase, isochorismatase	forward
STM0598	entA	2,3-dihydro-2,3-dihydroxybenzoate dehydrogenase	forward
STM0599	ybdB	putative protein PaaI, possibly involved in aromatic compounds catabolism	forward
STM0600	cstA	carbon starvation protein	forward
STM0601	ybdD	putative cytoplasmic protein	forward
STM0602	ybdH	putative glycerol dehydrogenase	reverse
STM0604	ybdM	putative transcriptional regulator	reverse
STM0606	ybdO	putative LysR family transcriptional regulator	reverse
STM0609	ahpF	alkyl hydroperoxide reductase, F52a subunit	forward
STM0610		putative component of anaerobic dehydrogenases	forward
STM0611		putative oxidoreductase protein	forward
STM0613	ynfH	putative hydrogenase protein	forward
STM0614	ybdQ	putative universal stress protein UspA and related nucleotide-binding protein	reverse
STM0616	rnk	regulator of nucleoside diphosphate kinase	reverse
STM0620	citX	putative cytoplasmic protein	reverse
STM0621	citF	citrate lyase alpha chain	reverse
STM0622	citE	citrate lyase beta chain (acyl lyase subunit)	reverse
STM0623	citD	citrate lyase acyl carrier protein (gamma chain)	reverse
STM0624	citC	citrate lyase synthetase (citrate (pro-3S)-lyase ligase	reverse
STM0625	dpiB	sensory histidine kinase in two-component regulatory system with DpiA	forward
STM0627	dcuC	DcuC family, dicarboxylate transporter	reverse
STM0628	pagP	PhoPQ-activated gene	forward
STM0630	crcB	high-copy crc-csp restores normal chromosome condensation in presence of camphor or mukB mutations	reverse
STM0631	ybeM	putative hydrolase	forward
STM0632	ybeC	putative Sec-independent protein secretion pathway component	forward
STM0633	lipA	lipoate synthase, an iron-sulfur enzyme	reverse
STM0634	ybeF	putative LysR family transcriptional regulator	reverse
STM0635	lipB	putative ligase in lipoate biosynthesis	reverse
STM0639	mrdB	rod shape-determining membrane protein; cell elongation in e phase	reverse
STM0640	mrdA	cell elongation specific transpeptidase of penicillin-binding protein 2 (peptidoglycan synthetase)	reverse
STM0641	ybeA	putative cytoplasmic protein	reverse
STM0643	cobC	alpha ribazole-5'-P phosphatase in cobalamin synthesis	reverse
STM0645	nadD	putative nicotinic acid mononucleotide adenylyltransferase	reverse
STM0646	holA	DNA polymerase III, delta subunit	reverse
STM0647	rlpB	a minor lipoprotein	reverse
STM0648	leuS	leucine tRNA synthetase	reverse
STM0649		putative hydrolase N-terminus	forward
STM0650		putative hydrolase C-terminus	forward
STM0651		putative permease	forward
STM0652		putative sigma-54 dependent transcriptional regulator	forward
STM0653	ybeL	putative cytoplasmic protein	forward
STM0655	ybeR	putative cytoplasmic protein	forward
STM0656	ybeS	putative molecular chaperone, DnaJ family	forward
STM0658	ybeV	putative molecular chaperone, DnaJ family	forward
STM0659	hscC	putative heatshock protein, homolog of hsp70 in Hsc66 subfamily	reverse
STM0660		putative cytoplasmic protein	reverse
STM0661	ybeK	putative purine nucleoside hydrolase	reverse
STM0662	gltL	glutamate/aspartate transporter	reverse
STM0663	gltK	glutamate/aspartate transporter	reverse
STM0664	gltJ	glutamate/aspartate transporter	reverse
STM0665	gltI	glutamate/aspartate transporter	reverse
STM0667	ybeX	putative CBS domain-containing protein	reverse
STM0668	ybeY	putative metal-dependent hydrolase	reverse
STM0670	miaB	methylthiolation of isopentenylated A37 derivatives in rRNA	reverse
STM0671	ubiF	putative monooxygenase	forward
STM0672		putative inner membrane protein	reverse
STM0682	nagC	transcriptional repressor of nag (N-acetylglucosamine) operon (NagC/XylR family)	reverse
STM0683	nagA	N-acetylglucosamine-6-phosphate deacetylase	reverse
STM0685	nagE	Sugar Specific PTS family, n-acetylglucosamine-specific enzyme IIABC	forward
STM0686	glnS	glutamine tRNA synthetase	forward
STM0689	citA	citrate-proton symporter	reverse
STM0690	citB	citrate utilization protein b	reverse
STM0691		putative periplasmic protein	reverse
STM0692		putative LysR family transcriptional regulator	reverse
STM0693	fur	transcriptional repressor of iron-responsive genes (Fur family) (ferric uptake regulator)	reverse
STM0697	seqA	negative modulator of initiation of replication	forward
STM0698	pgm	phosphoglucomutase	forward
STM0699		putative cytoplasmic protein	reverse
STM0700	potE	APC family, putrescine/ornithine antiporter	reverse
STM0701	speF	ornithine decarboxylase isozyme, inducible	reverse
STM0702	kdpE	response regulator in two-component regulatory system with KdpD	reverse
STM0703	kdpD	sensory kinase in two-component regulatory system wtih KdpE	reverse
STM0705	kdpB	P-type ATPase, high-affinity potassium transport system, B chain	reverse
STM0706	kdpA	P-type ATPase, high-affinity potassium transport system, A chain	reverse
STM0707	kdpF	potassium-transporting ATPase subunit F	reverse
STM0708	ybfA	putative periplasmic protein	forward
STM0710	ybgH	putative POT family transport protein	reverse
STM0712	ybgJ	putative carboxylase	forward
STM0713	ybgK	putative carboxylase	forward
STM0714	ybgL	putative lactam utilization protein	forward
STM0715		putative cytoplasmic protein	forward
STM0716	fimB	putative phage integrase	forward
STM0717		putative inner membrane protein	forward
STM0718		putative cytoplasmic protein	forward
STM0728	nei	endonuclease VIII	forward
STM0730	gltA	citrate synthase	reverse
STM0731		putative inner membrane protein	forward
STM0732	sdhC	succinate dehydrogenase, cytochrome b556	forward
STM0733	sdhD	succinate dehydrogenase, hydrophobic subunit	forward
STM0735	sdhB	succinate dehydrogenase, Fe-S protein	forward
STM0736	sucA	2-oxoglutarate dehydrogenase decarboxylase component	forward
STM0737	sucB	2-oxoglutarate dehydrogenase (dihydrolipoyltranssuccinase E2 component)	forward
STM0738	sucC	succinyl-CoA synthetase, beta subunit	forward
STM0739	sucD	succinyl-CoA synthetase, alpha subunit	forward
STM0741	cydB	cytochrome d terminal oxidase polypeptide subunit II	forward
STM0742	ybgT	putative outer membrane lipoprotein	forward
STM0744	ybgC	putative esterase	forward
STM0745	tolQ	tol protein, membrane-spanning inner membrane protein	forward
STM0750	ybgF	putative periplasmic protein	forward
STM0757	pnuC	NMN family, nucleoside/purine/pyrimidine transporter	forward
STM0758	ybgR	putative CDF family transport protein	reverse
STM0759	ybgS	putative homeobox protein	reverse
STM0760	aroG	3-deoxy-D-arabinoheptulosonate-7-phosphate synthase (DAHP synthetase, phenylalanine repressible)	forward
STM0761		fumarate hydratase Class I anaerobic	reverse
STM0762		fumarate hydratase, alpha subunit	reverse
STM0763		transcriptional regulator, lysR family	forward
STM0764		transcriptional regulator, lysR family	reverse
STM0765		putative cation transporter	forward
STM0769		putative cytoplasmic protein	forward
STM0771		putative ABC-type cobalamin/Fe3+-siderophores transport system, ATPase component	forward
STM0772	gpmA	phosphoglyceromutase 1	reverse
STM0774	galK	galactokinase	reverse
STM0775	galT	galactose-1-phosphate uridylyltransferase	reverse
STM0776	galE	UDP-galactose 4-epimerase	reverse
STM0779	modE	transcriptional repressor of modABCD operon (molybdate uptake)	reverse
STM0780	ybhT	putative outer membrane or exported	forward
STM0781	modA	molybdate transporter	forward
STM0782	modB	molybdate transporter	forward
STM0783	modC	molybdate transporter	forward
STM0784	ybhA	putative hydrolase of the HAD superfamily	reverse
STM0785	ybhE	putative 3-carboxymuconate cyclase	forward
STM0786	ybhC	putative pectinesterase	reverse
STM0787	hutI	Imidazolonepropionase	forward
STM0788	hutG	formimionoglutamate hydrolase	forward
STM0789	hutC	histidine utilization repressor	forward
STM0791	hutH	histidine ammonia lyase	forward
STM0792	ybhB	putative phospholipid-binding protein	reverse
STM0793	bioA	7,8-diaminopelargonic acid synthetase	reverse
STM0794	bioB	biotin synthetase	forward
STM0795	bioF	7-keto-8-aminopelargonic acid synthetase	forward
STM0798	uvrB	UvrB with UvrAC is a DNA excision repair enzyme	forward
STM0799		putative cytoplasmic protein	forward
STM0802	moaA	molybdopterin biosynthesis, protein A	forward
STM0803	moaB	molybdopterin biosynthesis, protein B	forward
STM0804	moaC	molybdopterin biosynthesis, protein C	forward
STM0807	ybhL	putative permease	forward
STM0808	ybhM	putative integral membrane protein	forward
STM0809		putative inner membrane protein	forward
STM0811	ybhN	putative negative regulator	reverse
STM0812	ybhO	cardiolipin (CL) synthase	reverse
STM0814	ybhQ	putative inner membrane protein	forward
STM0815	ybhR	putative ABC superfamily (membrane) transport protein	reverse
STM0816	ybhS	putative ABC superfamily (membrane) transport protein	reverse
STM0817	ybhF	putative ABC-type multidrug transport system, ATPase component	reverse
STM0818	ybhG	membrane permease predicted cation efflux pump	reverse
STM0820	rhlE	putative ATP-dependent RNA helicase	forward
STM0822	ybiB	putative transferase	forward
STM0823	ybiJ	putative periplasmic protein	reverse
STM0825	ybiI	putative DnaK suppressor protein	reverse
STM0827	ybiO	putative transport protein	reverse
STM0828	glnQ	glutamine high-affinity transporter	reverse
STM0829	glnP	glutamine high-affinity transporter	reverse
STM0830	glnH	glutamine high-affinity transporter	reverse
STM0831	dps	stress response DNA-binding protein; starvation induced resistance to H2O2	reverse
STM0832	ybiF	putative permease	reverse
STM0833	ompX	outer membrane protease, receptor for phage OX2	forward
STM14_974		hypothetical protein	reverse
STM0838	ybiT	putative ATPase component of ABC transporter with duplicated ATPase domain	forward
STM0839		putative inner membrane protein	forward
STM0843	pflF	putative pyruvate formate lyase	reverse
STM0844	pflE	putative pyruvate formate lyase activating enzyme	reverse
STM0845	moeB	molybdopterin biosynthesis	reverse
STM0846	moeA	molybdopterin biosynthesis protein	reverse
STM0848	yliA	putative ATPase components of ABC-type transport system, contain duplicated ATPase domain	forward
STM0850	yliC	putative ABC transporter periplasmic binding protein	forward
STM0851	yliD	putative ABC transporter inner membrane component	forward
STM0854		putative cytoplasmic protein	forward
STM0855		putative electron transfer flavoprotein beta subunit	forward
STM0859		putative LysR family transcriptional regulator	reverse
STM0860		putative inner membrane protein	reverse
STM0862	yliJ	putative glutathione S-transferase	reverse
STM0864	deoR	transcriptional repressor for deoxyribose operon (DeoR family)	reverse
STM0866	mdfA	multidrug translocase	forward
STM0867	ybji	putative hydrolase	reverse
STM0868		putative transport protein/putative regulator	reverse
STM0869		putative regulator (TetR/Acr family)	forward
STM0870		putative transport protein	reverse
STM0871	ybjM	putative inner membrane protein	forward
STM0872	grxA	redox coenzyme for glutathione-dependent ribonucleotide reductase glutaredoxin1	reverse
STM0873	ybjC	putative inner membrane protein	forward
STM0876	ybjN	putative cytoplasmic protein	forward
STM0878	potG	putrescine transporter	forward
STM0879	potH	putrescine transporter	forward
STM0880	potI	putrescine transporter	forward
STM0881	ybjO	putative inner membrane protein	forward
STM0884	ulaA_1	putative inner membrane protein; homology to SgaT from Vibrio	forward
STM0885		putative inner membrane protein; homology to SgaT from Vibrio	forward
STM0886		putative sulfatase	forward
STM0887	artJ	arginine 3rd transport system	reverse
STM0888	artM	arginine 3rd transport system	reverse
STM0889	artQ	arginine 3rd transport system	reverse
STM0890	artI	arginine transport system	reverse
STM0891	artP	arginine transport system	reverse
STM0892	ybjP	putative lipoprotein	reverse
STM0930	orfB	putative cytoplasmic protein	forward
STM0931	ybjR	putative aminidase	forward
STM0932		putative nucleoside-diphosphate-sugar epimerase	reverse
STM0933	ybjT	putative nucleoside-diphosphate-sugar epimerase	reverse
STM0935	poxB	pyruvate dehydrogenase/oxidase FAD and thiamine PPi cofactors, cytoplasmic in absence of cofactors	reverse
STM0937	hcp	hybrid cluster protein	reverse
STM0938	ybjE	putative inner membrane protein	reverse
STM0939	ybjD	homology with RecF protein	forward
STM0940	ybjX	homolog of virK	reverse
STM0941	ybjY	putative membrane protein	forward
STM0944	yljA	putative cytoplasmic protein	forward
STM0945	clpA	ATP-binding subunit of serine protease	forward
STM0951		putative cytoplasmic protein	reverse
STM0952		putative transcriptional regulator, lysR family	forward
STM0953	infA	protein chain initiation factor IF-1	reverse
STM0954		putative inner membrane protein	reverse
STM0955	aat	leucyl, phenylalanyl-tRNA-protein transferase	reverse
STM0956	cydC	cytochrome-related transporter	reverse
STM0959	lrp	regulator for lrp regulon and high-affinity branched-chain amino acid transport system	forward
STM0961	lolA	periplasmic protein	forward
STM0962	ycaJ	putative polynucleotide enzyme	forward
STM0963	serS	serine tRNA synthetase	forward
STM0964	dmsA	anaerobic dimethyl sulfoxide reductase, subunit A	forward
STM0968	ycaD	putative MFS family transport protein	forward
STM0969	ycaM	putative APC family, amino-acid transporter	forward
STM0970	pflA	pyruvate formate lyase activating enzyme 1	reverse
STM0971		putative cytoplasmic protein	reverse
STM0972	sopD2	homologous to secreted protein sopD	forward
STM0973	pflB	pyruvate formate lyase I, induced anaerobically	reverse
STM0974	focA	formate transporter	reverse
STM0975	ycaO	putative cytoplasmic protein	reverse
STM0976	ycaP	putative inner membrane protein	forward
STM0977	serC	3-phosphoserine aminotransferase	forward
STM0978	aroA	3-enolpyruvylshikimate-5-phosphate synthetase	forward
STM0979	ycaL	putative Zn-dependent protease with chaperone function	forward
STM0980	cmk	cytidine monophosphate (CMP) kinase	forward
STM0982	himD	integration host factor (IHF), beta subunit	forward
STM0983	ycaI	putative recombination protein	forward
STM0984	msbA	multicopy repressor of htrB transport protein; ABC superfamily (atp&membrane)	forward
STM0987	ycaR	putative inner membrane protein	forward
STM0988	kdsB	CTP:CMP-3-deoxy-D-manno-octulosonate transferase	forward
STM0990	ycbC	putative KicA protein	reverse
STM0991	smtA	S-adenosylmethionine-dependent methyltransferase	forward
STM0992	mukF	mukF protein	forward
STM0993	mukE	putative chromosome partitioning	forward
STM0995	ycbB	putative periplasmic protein	forward
STM0996	ycbK	putative outer membrane protein	forward
STM0998	aspC	aspartate aminotransferase	reverse
STM0999	ompF	outer membrane protein 1a (ia;b;f), porin	reverse
STM1000	asnS	asparagine tRNA synthetase	reverse
STM1001		putative leucine response regulator	reverse
STM1058	pyrD	dihydro-orotate oxidase	forward
STM1059	ycbW	putative cytoplasmic protein	forward
STM1061	ycbY	putative N6-adenine-specific DNA methylase	forward
STM1062	uup	putative ATPase component of ABC transporter	forward
STM1065	ymbA	putative outer membrane protein	forward
STM1066	rmf	ribosome modulation factor (involved in dimerization of 70S ribosomes)	forward
STM1067	fabA	beta-hydroxydecanoyl thioester dehydrase	reverse
STM1070	ompA	putative membrane component hydrogenase	reverse
STM1073	yccS	putative efflux (PET) family transporter	reverse
STM1074	yccF	putative inner membrane protein	reverse
STM1076	mgsA	methylglyoxal synthase	reverse
STM1077	yccT	putative periplasmic protein	reverse
STM1078		putative cytoplasmic protein	forward
STM1079	yccV	putative inner membrane protein	reverse
STM1080	yccW	putative SAM-dependent methyltransferase	reverse
STM1081		putative outer membrane protein	forward
STM1082		AraC family bacterial regulatory protein	forward
STM1083	yccX	putative phosphohydrolase	forward
STM1084	yccK	putative sulfite reductase, gamma subunit	reverse
STM1085	yccA	putative TEGT family carrier	reverse
STM1087	pipA	Pathogenicity island encoded protein: SPI5	reverse
STM1088	pipB	Pathogenicity island encoded protein: SPI5	reverse
STM1089		Pathogenicity island encoded protein: SPI5	forward
STM1090	pipC	Pathogenicity island encoded protein: SPI5	reverse
STM1091	sopB	Pathogenicity island encoded protein: SPI5	reverse
STM1095	copS	Copper resistance; histidine kinase	reverse
STM1096	copR	Copper resistance transcriptional regulatory protein	reverse
STM1097	hiuh	putative periplasmic or exported protein	forward
STM1229	ycfD	putative cytoplasmic protein	reverse
STM1230	phoQ	sensory kinase protein in two-component regulatory system with PhoP	reverse
STM1231	phoP	response regulator in two-component regulatory system with PhoQ	reverse
STM1232	purB	adenylosuccinate lyase	reverse
STM1233	ycfC	unknown membrane associated protein	reverse
STM1234	trmU	tRNA (5-methylaminomethyl-2-thiouridylate)-methyltransferase	reverse
STM1235	ymfB	putative MutT-like protein	reverse
STM1237	ymfC	putative ribosomal large subunit pseudouridine synthase	reverse
STM1238	icdA	isocitrate dehydrogenase in e14 prophage	forward
STM05040		hypothetical protein	reverse
STM1240	envF	putative envelope lipoprotein	reverse
STM1241	msgA	macrophage survival gene; reduced mouse virulence	reverse
STM1242	envE	putative envelope protein	reverse
STM1243	cspH	homology with cold shock proteins	reverse
STM1244	pagD	PhoP regulated	reverse
STM1246	pagC	reduced macrophage survival protein	forward
STM1249	pliC	putative periplasmic protein	reverse
STM1250		putative cytoplasmic protein	forward
STM1251		putative molecular chaperone (small heat shock protein)	forward
STM1254		putative outer membrane lipoprotein	reverse
STM1255		putative ABC transporter periplasmic binding protein	forward
STM1256		putative ABC transporter	forward
STM1257		putative ABC transporter	forward
STM1258		putative ATPase component of ABC-type transport system	forward
STM1259		putative ATPase component of ABC-type transport system	forward
STM1260		putative inner membrane protein	reverse
STM1261		putative cytoplasmic protein	forward
STM1263	yodA	putative periplasmic protein	forward
STM1269	aroQ	putative chorismate mutase	forward
STM1271	yeaR	putative cytoplasmic protein	forward
STM1272	yoaG	putative cytoplasmic protein	forward
STM1273		putative nitric oxide reductase	forward
STM1274	yeaQ	putative inner membrane protein	forward
STM1275	yaoF	putative hemolysin	forward
STM1276		putative periplasmic protein	forward
STM1277	yeaO	putative cytoplasmic protein	reverse
STM1279	yeaM	putative regulator (AraC/XylS family)	forward
STM1280	yeaL	putative inner membrane protein	reverse
STM1281		putative inner membrane protein	forward
STM1282	yeaK	putative cytoplasmic protein	reverse
STM1283	yeaJ	putative methyl-accepting chemotaxis protein	reverse
STM1284	yeaH	putative cytoplasmic protein	reverse
STM1286	mipA	scaffolding protein for murein-synthesizing holoenzyme	forward
STM1287		arylsulfatase regulator	forward
STM1288		putative aldehyde reductase	forward
STM1289	yeaD	putative enzyme related to aldose 1-epimerase	reverse
STM1290	gapA	glyceraldehyde-3-phosphate dehydrogenase A	reverse
STM1291	yeaA	hypothetical protein	forward
STM1292	yeaC	putative cytoplasmic protein	forward
STM1293	pncA	nicotinamidase/ pyrazinamidase	reverse
STM1294	ansA	cytoplasmic L-asparaginase I	reverse
STM1295	sppA	protease IV	reverse
STM1296	ydjA	putative oxidoreductase	forward
STM1297	selD	selenophosphate synthase	forward
STM1298	topB	DNA topoisomerase III	forward
STM1299	gdhA	NADP-specific glutamate dehydrogenase	reverse
STM1300		putative periplasmic protein	forward
STM1301	nudg	putative mutator MutT protein	reverse
STM1302	xthA	exonuclease III	reverse
STM1303	astC	succinylornithine transaminase	forward
STM1304	astA	arginine succinyltransferase	forward
STM1305	astD	succinylglutamic semialdehyde dehydrogenase	forward
STM1307	astE	succinylglutamate desuccinylase	forward
STM1308	spy	periplasmic protein related to spheroblast formation	forward
STM1310	nadE	NAD synthetase	reverse
STM1311	osmE	transcriptional activator of ntrL gene	forward
STM1312	celA	PTS family sugar specific enzyme IIB for cellobiose, arbutin, and salicin	forward
STM1313	celB	PTS family sugar specific enzyme II for cellobiose, arbutin, and salicin	forward
STM1314	celC	PTS family sugar specific enzyme III for cellobiose, arbutin, and salicin	forward
STM1315	celD	transcriptional repressor of cel operon	forward
STM1316	celF	phospho-beta-glucosidase	forward
STM1317	celG	putative glucosidase	forward
STM1319	cedA	cell division modulator	forward
STM1320	ydjN	kinase-like protein	reverse
STM1321	ydjM	LexA regulated gene	reverse
STM1322	yniC	putative enzyme	reverse
STM1323	yniB	putative regulator	forward
STM1324		putative cytoplasmic protein	reverse
STM1325	ydiZ	putative cytoplasmic protein	reverse
STM1326	pfkB	6-phosphofructokinase II	reverse
STM1328		putative outer membrane protein	reverse
STM1329		putative inner membrane protein	forward
STM1332	rfc	O-antigen polymerase	reverse
STM1333	thrS	threonine tRNA synthetase	forward
STM1337	pheS	phenylalanine tRNA synthetase, alpha-subunit	forward
STM1338	pheT	phenylalanine tRNA synthetase, beta-subunit	forward
STM1339	himA	integration host factor (IHF), alpha subunit	forward
STM1340	btuC	vitamin B12 transport protein	forward
STM1341	btuE	vitamin B12 transport protein	forward
STM1342	btuD	vitamin B12 transport protein	forward
STM1343	nlpC	lipoprotein	forward
STM1345	ydiU	putative cytoplasmic protein	forward
STM1346	ydiE	putative cytoplasmic protein	reverse
STM1347	aroH	3-deoxy-D-arabinoheptulosonate-7-phosphate synthase	reverse
STM1348	ydiA	putative inner membrane protein	reverse
STM1349	pps	phosphoenolpyruvate synthase	forward
STM1351	ydiT	putative ferredoxin	reverse
STM1352	ydiS	flavoprotein	reverse
STM1353	ydiR	putative electron transfer flavoprotein	reverse
STM1354	ydiQ	putative electron transfer flavoprotein	reverse
STM1355	ydiP	putative transcription regulator, AraC family	forward
STM1356	ydiO	putative acyl-CoA dehydrogenase	reverse
STM1357	ydiF	putative acetyl-CoA:acetoacetyl-CoA transferase beta subunit	reverse
STM1358	aroD	3-dehydroquinate dehydratase	reverse
STM1359	ydiB	putative shikimate 5-dehydrogenase	reverse
STM1361	ydiM	putative MFS family transport protein	reverse
STM1362	ydiL	putative cytoplasmic protein	reverse
STM1364	ydiK	putative permease	reverse
STM1365	ydiJ	putative oxidase	forward
STM1366	ydiI	putative protein PaaI	forward
STM1367	ydiH	putative cytoplasmic protein	forward
STM1369	sufA	putative HesB-like domain protein	forward
STM1370	sufB	putative ABC transporter	forward
STM1371	sufC	putative transport protein	forward
STM1372	sufD	cysteine desulfurase activator complex subunit SufD	forward
STM1373	sufS	selenocysteine lyase	forward
STM1374	ynhA	putative SufE protein	forward
STM1375	ynhG	putative LysM domain protein	forward
STM1378	pykF	pyruvate kinase I	reverse
STM1379	orf48	putative amino acid permease	reverse
STM1381	orf245	putative cytoplasmic protein	reverse
STM1383	ttrA	tetrathionate reductase complex, subunit A	reverse
STM1384	ttrC	tetrathionate reductase complex, subunit C	reverse
STM1385	ttrB	tetrathionate reductase complex, subunit B	reverse
STM1386	ttrS	tetrathionate reductase complex: sensory transduction histidine kinase	forward
STM1387	ttrR	tetrathionate reductase complex: response regulator	forward
STM1389	orf319	putative inner membrane protein	reverse
STM1390	orf242	putative regulatory proteins, merR family	reverse
STM1391	ssrB	secretion system regulator: transcriptonal activator	reverse
STM1392	ssrA	secretion system regulator: Sensor component	reverse
STM1394	ssaC	secretion system apparatus protein	forward
STM1395	ssaD	secretion system apparatus protein	forward
STM1396	ssaE	secretion system effector	forward
STM1397	sseA	secretion system effector	forward
STM1398	sseB	secretion system effector	forward
STM1399	sscA	secretion system chaparone	forward
STM1400	sseC	secretion system effector	forward
STM1401	sseD	secretion system effector	forward
STM1402	sseE	secretion system effector	forward
STM1403	sscB	secretion system chaparone	forward
STM1404	sseF	secretion system effector	forward
STM1405	sseG	secretion system effector	forward
STM1406	ssaG	secretion system apparatus	forward
STM1407	ssaH	secretion system apparatus	forward
STM1408	ssaI	secretion system apparatus	forward
STM1409	ssaJ	secretion system apparatus protein	forward
STM1410		putative cytoplasmic protein	forward
STM1411	ssaK	secretion system apparatus protein	forward
STM1412	ssaL	secretion system apparatus protein	forward
STM1413	ssaM	secretion system apparatus protein	forward
STM1414	ssaV	secretion system apparatus protein	forward
STM1416	ssaO	secretion system apparatus protein	forward
STM1417	ssaP	secretion system apparatus protein	forward
STM1418	ssaQ	secretion system apparatus protein	forward
STM1419	ssaR	secretion system apparatus protein	forward
STM1420	ssaS	secretion system apparatus	forward
STM1421	ssaT	secretion system apparatus protein	forward
STM1422	ssaU	secretion system apparatus protein	forward
STM1425	ydhE	putative MATE family transport protein	reverse
STM1426	ribE	riboflavin synthase, alpha chain	forward
STM1427	cfa	cyclopropane fatty acyl phospholipid synthase	reverse
STM1428	ydhC	putative MFS family transport protein	reverse
STM1429	ydhB	putative LysR family transcriptional regulator	forward
STM1431	sodB	iron superoxide dismutase	reverse
STM1432	ydhO	putative cell wall-associated hydrolase	reverse
STM1433	ydhD	putative glutaredoxin protein	forward
STM1434	rnt	RNase T	reverse
STM1435	gloA	glyoxalase I	reverse
STM1436	nemA	N-ethylmaleimide reductase	reverse
STM1437	ydhM	putative TetR/AcrR family transcriptional repressor	reverse
STM1438	ydhL	putative oxidoreductase	forward
STM1439	ydhF	putative aldo/keto reductase	forward
STM1440	sodC	copper/zinc superoxide dismutase	forward
STM1441		putative inner membrane protein	reverse
STM1442	ydhJ	putative multidrug resistance efflux pump	reverse
STM1443	ydhI	putative inner membrane protein	reverse
STM1444	slyA	MarR family transcriptional regulator for hemolysin	forward
STM1445	slyB	putative outer membrane lipoprotein	reverse
STM1446	ydhH	putative cytoplasmic protein	forward
STM1447	ydhA	putative outer membrane lipoprotein	forward
STM1448	pdxH	pyridoxine 5'-phosphate oxidase	forward
STM1449	tyrS	tyrosine tRNA synthetase	forward
STM1450	pdxY	pyridoxal kinase 2	forward
STM1451	gst	glutathionine S-transferase	reverse
STM1452	ydgR	putative POT family peptide transport protein	reverse
STM1453	nth	endonuclease III	reverse
STM1454	ydgQ	putative membrane NADH-quinone reductase protein	reverse
STM1455	ydgP	putative Na+-transporting NADH:ubiquinone oxidoreductase gamma subunit	reverse
STM1456	ydgO	putative oxidoreductase	reverse
STM1458	ydgM	putative alternative beta subunit of Na+-transporting NADH:ubiquinone oxidoreductase	reverse
STM1459	rnfA	putative inner membrane oxidoreductase protein	reverse
STM1461	ydgT	putative cytoplasmic protein	reverse
STM1462	ydgJ	putative oxidoreductase	forward
STM1463	add	adenosine deaminase	reverse
STM1467	manA	mannose-6-phosphate isomerase	reverse
STM1469	fumC	fumarase C	forward
STM1470	tus	replication termination protein	reverse
STM1471	rstB	sensory histidine kinase in two-component regulatory system with RstA	reverse
STM1473	ompN	outer membrane protein N	reverse
STM1475	rstA	response regulator in two-component regulatory system with RstB (OmpR family)	reverse
STM1476	ydgC	putative inner membrane protein	forward
STM1478	ydgH	putative periplasmic protein	reverse
STM1479	pntA	pyridine nucleotide transhydrogenase, alpha subunit	forward
STM1480	pntB	pyridine nucleotide transhydrogenase, beta subunit	forward
STM1481	tqsA	putative membrane transport protein	reverse
STM1482	ydgF	putative membrane transporter of cations and cationic drugs	forward
STM1483	ydgE	multidrug efflux system protein MdtI	forward
STM1484		putative protease	reverse
STM1485	asr	acid shock protein	reverse
STM1486	ynfM	putative MFS familty transport protein	reverse
STM1487	ynfL	putative LysR family transcriptional regulator	forward
STM1488	mlc	transcriptional repressor of ptsG and ptsHI	forward
STM1489	ynfK	putative dethiobiotin synthase	forward
STM05155		hypothetical protein	reverse
STM1556		putative Na+/H+ antiporter	forward
STM1557		putative aminotransferase	forward
STM1558	glgX	putative glycosyl hydrolase	reverse
STM1559		putative glycosyl hydrolase	reverse
STM1563	osmC	putative resistance protein	reverse
STM1564	yddX	putative cytoplasmic protein	forward
STM1565	rpsV	30S ribosomal subunit protein S22	forward
STM1566	sfcA	NAD-linked malate dehydrogenase	forward
STM1567	adhP	alcohol dehydrogenase	forward
STM1568	fdnI	formate dehydrogenase-N, cytochrome B556(Fdn) gamma subunit	reverse
STM1569	fdnH	formate dehydrogenase-N, Fe-S beta subunit	reverse
STM1571	yddG	putative permease	forward
STM1572	nmpC	new outer membrane protein	forward
STM1573		putative cytoplasmic protein	forward
STM1574	smvA	methyl viologen resistance protein	reverse
STM1575		putative transcriptional regulator, TetR family	forward
STM1579	narW	nitrate reductase 2, delta subunit	forward
STM1580	narV	nitrate reductase 2, gamma subunit	forward
STM1581	yddE	putative phenazine biosynthesis protein	forward
STM1582	nhoA	putative arylamine N-acetyltransferase	reverse
STM1583	steA	putative cytoplasmic protein	reverse
STM1585		putative outer membrane lipoprotein	reverse
STM1586		putative periplasmic protein	reverse
STM1588	yncC	putative gntR family regulatory protein	reverse
STM1589	yncB	putative NADP-dependent oxidoreductase	reverse
STM1590	yncA	putative acyltransferase	forward
STM1591	ydcZ	putative inner membrane protein	forward
STM1592	ydcY	putative cytoplasmic protein	reverse
STM1593	srfA	ssrAB activated gene	forward
STM1594	srfB	ssrAB activated gene	forward
STM1595	srfC	ssrAB activated gene	forward
STM1596	ydcX	putative inner membrane protein	reverse
STM1599	pdgL	Periplasmic dipeptidase	reverse
STM1601	ugtL	putative membrane protein	reverse
STM1603	yncJ	putative periplasmic protein	forward
STM1604	ydcP	putative collagenase	reverse
STM1605	ydcN	putative oxidoreductase	reverse
STM1607		putative outer membrane lipoprotein	reverse
STM1620		putative oxidase	reverse
STM1621	yceI	putative periplasmic protein	reverse
STM1622	ydcG	putative periplasmic glucans biosynthesis protein	reverse
STM1623		putative carboxylesterase	reverse
STM1624		putative cytoplasmic protein	reverse
STM1625	ydcI	putative LysR family transcriptional regulator	forward
STM1626	trg	methyl-accepting chemotaxis protein III	reverse
STM1627	adhC	alcohol dehydrogenase class III	reverse
STM1628		putative cytoplasmic protein	reverse
STM1631	sseJ	Salmonella translocated effector	forward
STM1632		putative inner membrane protein	reverse
STM1634		putative amino acid ABC transporter permease component	forward
STM1635		putative ABC-type polar amino acid transport system	forward
STM1636		putative ABC-type transport system probable membrane spanning protein	forward
STM1638		putative SAM-dependent methyltransferase	forward
STM1639	cybB	cytochrome b(561)	reverse
STM1640	ydcF	putative inner membrane protein	reverse
STM1641	hrpA	ATP-dependent helicase	reverse
STM1642	acpD	acyl carrier protein phosphodiesterase	forward
STM1643		putative inner membrane protein	reverse
STM1644	ydbL	putative periplasmic protein	reverse
STM1645	ynbE	putative outer membrane lipoprotein	reverse
STM1647	ldhA	NAD-dependent fermentative D-lactate dehydrogenase	forward
STM1648	hslJ	heat shock protein hslJ	forward
STM1649	ydbJ	putative cytoplasmic protein	reverse
STM1650		putative reverse transcriptase	forward
STM1651	nifJ	putative pyruvate-flavodoxin oxidoreductase	forward
STM1652	ynaF	putative universal stress protein	forward
STM1653		putative membrane transporter of cations	reverse
STM1654	ydaO	putative ATPase	forward
STM1655	dbpA	ATP-dependent RNA helicase	reverse
STM1656	zntB	putative Zn transport protein	reverse
STM1657		putative methyl-accepting chemotaxis protein	reverse
STM1658	ydaL	putative Smr domain protein	reverse
STM1659	ogt	O-6-alkylguanine-DNA	forward
STM1660	fnr	transcriptional regulator	forward
STM1661	ydaA	putative universal stress protein	forward
STM1662	ynaJ	putative inner membrane protein	reverse
STM1663	ynaI	putative integral membrane protein	forward
STM1668		putative outer membrane or exported protein	reverse
STM1669		invasin-like protein; intimin	reverse
STM1670		putative serine/threonine protein kinase	reverse
STM1672		putative cytoplasmic protein	forward
STM1673		putative outer membrane lipoprotein	reverse
STM1674		putative AraC family bacterial regulatory helix-turn-helix protein	reverse
STM1675		putative short-chain alcohol dehydrogenase	forward
STM1676		putative aldo/keto reductase family	reverse
STM1677		putative LysR family transcriptional regulator	reverse
STM1678		putative 2'-hydroxyisoflavone reductase	forward
STM1679	mppA	periplasmic murein tripeptide transport protein	reverse
STM1680	ycjI	putative carboxypeptidase	forward
STM1681	ycjG	putative chloromuconate cycloisomerase	reverse
STM1682	tpx	thiol peroxidase	forward
STM1683	tyrR	transcriptional regulator of aromatic amino acid biosynthesis genes (aroF, aroG, tyrA) and aromatic amino acid transport	reverse
STM1684	ycjF	putative inner membrane protein	reverse
STM1686	pspE	phage shock protein	reverse
STM1688	pspC	phage shock protein	reverse
STM1689	pspB	phage shock protein	reverse
STM1690	pspA	phage shock protein	reverse
STM1691	pspF	transcription activator	forward
STM1692	sapA	ABC superfamily peptide transport protein	forward
STM1693	sapB	ABC superfamily peptide transport protein	forward
STM1695	sapD	ABC superfamily peptide transport protein	forward
STM1696	sapF	ABC superfamily peptide transport protein	forward
STM1697		putative diguanylate cyclase/phosphodiesterase domain 2	reverse
STM1698A		putative e6 protein	forward
STM1699	ycjE	putative cytoplasmic protein	forward
STM1700	fabI	enoyl-[acyl-carrier-protein] reductase (NADH)	forward
STM1702	rnb	RNase II	forward
STM1703	yciR	putative PAS/PAC domain protein	forward
STM05225		hypothetical protein	forward
STM1704	yciT	putative deoR family regulatory protein	forward
STM1705	osmB	osmotically inducible lipoprotein	forward
STM1706	yciH	putative translation initiation factor SUI1	reverse
STM1708	yciM	putative N-acetylglucosaminyl transferase	reverse
STM1709	yciS	putative inner membrane protein	reverse
STM1710	pgpB	phosphatidylglycerophosphate phosphatase B	reverse
STM1712	acnA	aconitate hydratase 1	reverse
STM1714	topA	DNA topoisomerase type I, omega protein	reverse
STM1715	yciN	putative cytoplasmic protein	forward
STM1716	sohB	putative peptidase	reverse
STM1717	yciK	putative oxoacyl-(acyl carrier protein) reductase	forward
STM1719	yciL	putative ribosomal large subunit pseudouridine synthase	reverse
STM1721	trpH	trpR controlled transcriptional unit in the 5' upstream region of the trp operon	reverse
STM1723	trpE	anthranilate synthase, component I	forward
STM1724	trpD	anthranilate synthase, component II	forward
STM1725	trpC	N-(5-phosphoribosyl)anthranilate isomerase	forward
STM1726	trpB	tryptophan synthase, beta protein	forward
STM1727	trpA	tryptophan synthase, alpha protein	forward
STM1729	yciF	putative cytoplasmic protein	forward
STM1730	yciE	putative cytoplasmic protein	forward
STM1732	ompW	outer membrane protein W	reverse
STM1733		putative ferredoxin	forward
STM1734	yciC	putative inner membrane protein	forward
STM1735	yciB	putative intracellular septation protein	forward
STM1736	yciA	putative Acyl-CoA hydrolase	forward
STM1737	tonB	TonB	reverse
STM1738	yciI	putative cytoplasmic protein	forward
STM1739	cls	cardiolipin synthase	forward
STM1740		dsDNA-mimic protein	forward
STM1741		putative voltage-gated potassium channel	reverse
STM1742	oppF	oligopeptide transport protein	reverse
STM1743	oppD	oligopeptide transport protein	reverse
STM1744	oppC	oligopeptide transport protein	reverse
STM1745	oppB	oligopeptide transport protein	reverse
STM1746	oppA	oligopeptide transport protein with chaperone properties	reverse
STM1748	ychE	putative MarC family integral membrane protein	reverse
STM1749	adhE	iron-dependent alcohol dehydrogenase of the multifunctional alcohol dehydrogenase AdhE	forward
STM1750	tdk	thymidine kinase	reverse
STM1752	galU	glucose-1-phosphate uridylyltransferase	reverse
STM1753	hnr	Response regulator in protein turnover	reverse
STM1755	ychJ	putative cytoplasmic protein	forward
STM1756	purU	formyltetrahydrofolate hydrolase	forward
STM1761	narI	nitrate reductase 1, cytochrome b(NR), gamma subunit	reverse
STM1764	narG	nitrate reductase 1, alpha subunit	reverse
STM1766	narX	sensory histidine kinase in two component regulatory system with NarL	forward
STM1767	narL	response regulator in two-component regulatory system with NarX (or NarQ)	forward
STM1768	ychP	putative invasin	reverse
STM1769	ychN	putative ACR protein	forward
STM1770	chaB	cation transport regulator	reverse
STM1771	chaA	CaCA family, sodium-calcium/proton antiporter	forward
STM1772	kdsA	3-deoxy-D-manno-octulosonic acid 8-P synthetase	reverse
STM1773	ychA	putative transcriptional regulator	reverse
STM1774	sirC	regulator of invasion genes	reverse
STM1775	hemK	putative protoporphyrinogen oxidase	reverse
STM1780	prsA	phosphoribosylpyrophosphate synthetase	forward
STM1782	ychH	putative inner membrane protein	reverse
STM1783	pth	peptidyl-tRNA hydrolase	forward
STM1784	ychF	putative GTP-binding protein	forward
STM1785		putative cytoplasmic protein	reverse
STM1786	hyaA	hydrogenase-1 small subunit	forward
STM1787		hydrogenase-1 large subunit	forward
STM1788	hyaC	putative Ni/Fe-hydrogenase 1 b-type cytochrome subunit	forward
STM1789	hyaD	putative hydrogenase maturation protease	forward
STM1790	hyaE	putative thiol-disulfide isomerase and thioredoxin	forward
STM1791	hyaF	putative hydrogenase-1 protein	forward
STM1792	appC	putative cytochrome oxidase, subunit I	forward
STM1793	appB	putative cytochrome oxidase, subunit II	forward
STM1794		membrane protein	forward
STM1795	gdhA	putative homolog of glutamic dehydrogenase	forward
STM1796	treA	trehalase, periplasmic	forward
STM1797	ymgE	putative transglycosylase-associated protein	reverse
STM1798	ycgR	putative inner membrane protein	forward
STM1799	emtA	membrane-bound lytic murein transglycosylase E	reverse
STM1800	ycgQ	putative resistance protein MccF	forward
STM1801	ycgO	putative CPA1 family Na:H transport protein	forward
STM1803	dadA	D-amino acid dehydrogenase subunit	reverse
STM1804	ycgB	putative cytoplasmic protein	forward
STM1805	fadR	negative regulator of fad regulon	reverse
STM1806	nhaB	NhaB family of transport protein	forward
STM1807	dsbB	putative disulfide oxidoreductase	forward
STM1808		putative cytoplasmic protein	forward
STM1809		putative cytoplasmic protein	reverse
STM1810		putative cytoplasmic protein	reverse
STM1811	ycgN	putative cytoplasmic protein	reverse
STM1812	ycgM	putative fumarylacetoacetate (FAA) hydrolase family protein	reverse
STM1813	ycgL	putative cytoplasmic protein	reverse
STM1814	minC	cell division inhibitor	forward
STM1817	rnd	RNase D	reverse
STM1818	fadD	acyl-CoA synthetase	reverse
STM1819	slp	putative outer membrane protein	reverse
STM1820	yeaZ	putative molecular chaperone	reverse
STM1821	yoaA	putative DNA helicase	reverse
STM1822	yoaB	putative translation initiation inhibitor	forward
STM1823	yoaH	putative cytoplasmic protein	reverse
STM1824	pabB	p-aminobenzoate synthetase, component I	forward
STM1825	yeaB	putative NTP pyrophosphohydrolase	forward
STM1826	sdaA	L-serine deaminase I/L-threonine deaminase I	forward
STM1828	yoaE	putative inner membrane protein	reverse
STM1829		putative cytoplasmic protein	reverse
STM1832	manZ	mannose-specific enzyme IID	forward
STM1833	yobd	putative inner membrane protein	forward
STM1834	yebN	putative YebN family transport protein	forward
STM1836	ftsI2	putative penicillin-binding protein-3	reverse
STM1838	yobF	putative cytoplasmic protein	reverse
STM1839	yebo	putative periplasmic or exported protein	reverse
STM1840	yobG	putative inner membrane protein	reverse
STM1841	yobh	putative outer membrane or exported	forward
STM1842	kdgR	putative IclR family transcriptional repressor	reverse
STM1843		putative transport protein	forward
STM1844	htpX	heat shock protein	reverse
STM1845	prc	carboxy-terminal protease for penicillin-binding protein 3	reverse
STM1846	proQ	activator of proP	reverse
STM1847	yebR	putative GAF domain-containing protein	reverse
STM1848	yebS	putative inner membrane protein	forward
STM1849		putative inner membrane protein	forward
STM1850	yebU	putative rRNA methyltransferase	forward
STM1851		putative cytoplasmic protein	forward
STM1852	yebW	putative inner membrane lipoprotein	forward
STM1854		putative inner membrane protein	reverse
STM1855	sopE2	TypeIII-secreted protein effector: invasion-associated protein	reverse
STM1865.1N		hypothetical protein	forward
STM1857		putative acetyltransferase	reverse
STM1861		putative cytoplasmic protein	forward
STM1874		putative inner membrane protein	reverse
STM1875	yobA	similar Cu resistance protein CopC	reverse
STM1876	holE	DNA polymerase III, theta subunit	forward
STM1877		putative amidohydrolase	forward
STM1878	exoX	DNA exonuclease X	forward
STM1879	ptrB	protease II	reverse
STM1880	yebE	putative inner membrane protein	reverse
STM1881	yebF	putative periplasmic protein	reverse
STM1882	yebG	DNA damage-inducible gene in SOS regulon, dependent on cyclic AMP and H-NS	reverse
STM1883	purT	phosphoribosylglycinamide formyltransferase 2	forward
STM1885	edd	6-phosphogluconate dehydratase	reverse
STM1886	zwf	glucose-6-phosphate dehydrogenase	reverse
STM1887	yebK	putative transcriptional regulator	forward
STM1888	pykA	pyruvate kinase II	forward
STM1890	yebA	putative peptidase	reverse
STM1891	znuA	ABC superfamily high affinity Zn transport protein	reverse
STM1892	znuC	ABC superfamily high affinity Zn transport protein	forward
STM1893	znuB	ABC superfamily high affinity Zn transport protein	forward
STM1895	ruvA	Holliday junction helicase subunit A	reverse
STM1897	yebB	putative periplasmic protein	forward
STM1898	ruvC	Holliday junction nuclease	reverse
STM1899	yebC	putative cytoplasmic protein	reverse
STM1900	ntpA	dATP pyrophosphohydrolase	reverse
STM1901	aspS	aspartate tRNA synthetase	reverse
STM1902	yecD	putative isochorismatase	forward
STM1903	yecE	putative cytoplasmic protein	forward
STM1904	yecN	putative inner membrane protein	forward
STM1905	yecO	putative SAM-dependent methyltransferase	forward
STM1906	yecP	putative enzyme	forward
STM1907	cutC	copper homeostasis protein	reverse
STM1908	yecM	putative cytoplasmic protein	reverse
STM1909	argS	arginine tRNA synthetase	forward
STM1910		putative penicillin-binding protein	forward
STM1911		putative cytoplasmic protein	reverse
STM1912	flhE	flagellar protein	reverse
STM1913	flhA	flagellar biosynthesis protein	reverse
STM1914	flhB	putative part of export apparatus for flagellar proteins	reverse
STM1915	cheZ	chemotactic response protein	reverse
STM1916	cheY	chemotaxis regulator protein	reverse
STM1917	cheB	methyl esterase	reverse
STM1918	cheR	glutamate methyltransferase	reverse
STM1920	cheW	purine-binding chemotaxis protein	reverse
STM1921	cheA	sensory histitine protein kinase	reverse
STM1922	motB	enables flagellar motor rotation	reverse
STM1923	motA	proton conductor component of motor	reverse
STM1924	flhC	regulator of flagellar biosynthesis	reverse
STM1925	flhD	regulator of flagellar biosynthesis	reverse
STM1926		putative cytoplasmic protein	forward
STM1927	yecG	putative universal stress protein	forward
STM1928	otsA	trehalose-6-phosphate synthase	reverse
STM1932	ftnB	ferritin-like protein	forward
STM1933		putative ribose 5-phosphate isomerase	reverse
STM1934		putative outer membrane lipoprotein	forward
STM1936	yecH	putative cytoplasmic protein	reverse
STM1937	tyrP	HAAAP family tyrosine-specific transport protein	forward
STM1938	yecA	putative metal-binding protein	reverse
STM1946	uvrC	UvrC	reverse
STM1947	uvrY	putative LuxR/UhpA family response regulator	reverse
STM1948		putative inner membrane protein	forward
STM1949	yecF	putative cytoplasmic protein	forward
STM1950	sdiA	transcriptional regulator of ftsQAZ gene cluster	reverse
STM1951	yecC	putative ABC-type polar amino acid transport system	reverse
STM1952	yecS	putative ABC-type amino acid transporter	reverse
STM1953	yedO	putative 1-cyclopropane-carboxylate deaminase	reverse
STM1954	fliY	putative periplasmic binding transport protein	reverse
STM1955	fliZ	putative regulator of FliA	reverse
STM1956	fliA	sigma F (sigma 28) factor of RNA polymerase	reverse
STM1958	fliB	N-methylation of lysine residues in flagellin	reverse
STM05350		hypothetical protein	forward
STM2009	amn	AMP nucleosidase	reverse
STM2010		putative cytoplasmic protein	forward
STM2016	cobT	nicotinate-nucleotide dimethylbenzimidazole-P phophoribosyl transferase	reverse
STM2017	cobS	cobalamin 5'-phosphate synthase	reverse
STM2018	cobU	cobinamide kinase	reverse
STM2019	cbiP	synthesis of vitamin B12 adenosyl cobalamide precursor	reverse
STM2020	cbiO	synthesis of vitamin B12 adenosyl cobalamide precursor	reverse
STM2021	cboQ	synthesis of vitamin B12 adenosyl cobalamide precursor	reverse
STM2022	cbiN	synthesis of vitamin B12 adenosyl cobalamide precursor	reverse
STM2023	cbiM	synthesis of vitamin B12 adenosyl cobalamide precursor	reverse
STM2024	cbiL	synthesis of vitamin B12 adenosyl cobalamide precursor	reverse
STM2025	cbiK	synthesis of vitamin B12 adenosyl cobalamide precursor	reverse
STM2026	cbiJ	synthesis of vitamin B12 adenosyl cobalamide precursor	reverse
STM2027	cbiH	synthesis of vitamin B12 adenosyl cobalamide precursor	reverse
STM2028	cbiG	synthesis of vitamin B12 adenosyl cobalamide precursor	reverse
STM2029	cbiF	synthesis of vitamin B12 adenosyl cobalamide precursor	reverse
STM2030	cbiT	synthesis of vitamin B12 adenosyl cobalamide precursor	reverse
STM2031	cbiE	synthesis of vitamin B12 adenosyl cobalamide precursor	reverse
STM2032	cbiD	synthesis of vitamin B12 adenosyl cobalamide precursor	reverse
STM2033	cbiC	synthesis of vitamin B12 adenosyl cobalamide precursor	reverse
STM2034	cibB	synthesis of vitamin B12 adenosyl cobalamide precursor	reverse
STM2035	cbiA	synthesis of vitamin B12 adenosyl cobalamide precursor	reverse
STM2037	pduF	propanediol utilization protein	reverse
STM2038	pduA	propanediol utilization protein	forward
STM2039	pudB	propanediol utilization protein	forward
STM2040	pduC	propanediol utilization dehydratase, large subunit	forward
STM2041	pduD	propanediol utilization dehydratase, medium subunit	forward
STM2042	pduE	propanediol utilization dehydratase, small subunit	forward
STM2043	pduG	propanediol utilization diol dehydratase reactivation protein	forward
STM2044	pduH	propanediol utilization diol dehydratase reactivation protein	forward
STM2047	pduL	propanediol utilization protein	forward
STM2048	pduM	propanediol utilization protein	forward
STM2049	pduN	propanediol utilization protein	forward
STM2051	pduP	propanediol utilization CoA-dependent propionaldehyde dehydrogenase	forward
STM2052	pduQ	propanediol utilization propanol dehydrogenase	forward
STM2054	pduT	propanediol utilization protein	forward
STM2055	pduU	propanediol utilization protein	forward
STM2056	pduV	propanediol utilization protein	forward
STM2057	pduW	propanediol utilization propionate kinase	forward
STM2058	pduX	propanediol utilization protein	forward
STM2059	yeeX	putative cytoplasmic protein	reverse
STM2060	yeeA	putative inner membrane protein	reverse
STM2061	sbmC	DNA gyrase inhibitor	reverse
STM2062	dacD	DD-carboxypeptidase	reverse
STM2063	phsC	thiosulfate reductase cytochrome B subunit	reverse
STM2064	phsB	thiosulfate reductase electron transport protein	reverse
STM2065	phsA	thiosulfate reductase	reverse
STM2067	sbcB	exonuclease I	forward
STM2068	yeeF	putative APC family amino acid transport protein	reverse
STM2069	yeeY	putative LysR family transcriptional regulator	reverse
STM2070	yeeZ	putative dehydratase	reverse
STM2071	hisG	ATP phosphoribosyltransferase	forward
STM2072	hisD	histidinal dehydrogenase	forward
STM2073	hisC	histidinol phosphate aminotransferase	forward
STM2074	hisB	imidazole glycerol-phosphate dehydratase	forward
STM2075	hisH	glutamine amidotransferase	forward
STM2076	hisA	N-(5'-phospho-L-ribosyl-formimino)-5-amino-1-(5'-phosphoribosyl)-4-imidazolecarboxamide isomerase	forward
STM2077	hisF	imidazole glycerol phosphate synthase	forward
STM2078	hisI	phosphoribosyl-AMP cyclohydrolase	forward
STM2079	wzzB	regulator of length of O-antigen component of lipopolysaccharide chains	reverse
STM2081	gnd	gluconate-6-phosphate dehydrogenase	reverse
STM2082	rfbP	undecaprenol-phosphate galactosephosphotransferase, and	reverse
STM2090	rfbH	CDP-6deoxy-D-xylo-4-hexulose-3-dehydrase	reverse
STM2091	rfbG	CDP-glucose 4,6-dehydratase	reverse
STM2092	rfbF	glucose-1-phosphate cytidylyltransferase	reverse
STM2093	rfbI	CDP-6-deoxy-delta3,4-glucoseen reductase	reverse
STM2094	rfbC	dTDP-4,deoxyrhamnose 3,5 epimerase	reverse
STM2095	rfbA	dTDP-glucose pyrophosphorylase	reverse
STM2096	rfbD	TDP-rhamnose synthetase	reverse
STM2097	rfbB	dTDP-glucose 4,6 dehydratase	reverse
STM2098	galF	putative glucose-1-phosphate uridylyltransferase, non-catalytic subunit	reverse
STM2099	wcaM	putative colanic acid biosynthesis protein	reverse
STM2100	wcaL	putative glycosyl transferase	reverse
STM2101	wcaK	putative galactokinase	reverse
STM2102	wzxC	putative export protein	reverse
STM2103	wcaJ	putative UDP-glucose lipid carrier transferase	reverse
STM2119	yegH	putative inner membrane protein	forward
STM2120	asmA	suppressor of ompF assembly mutants	reverse
STM2121	dcd	dUTPase	reverse
STM2122	udk	uridine/cytidine kinase	reverse
STM2123	yegE	putative PAS/PAC domain protein	forward
STM2125	yegD	chaperone	forward
STM2126		multidrug efflux system subunit MdtA	forward
STM2127	yegN	putative outer membrane receptor	forward
STM2128	yegO	putative resistance protein	forward
STM2130	baeS	sensory kinase in two-component regulatoyr system wtih BaeR	forward
STM2131	baeR	response regulator in two-component regulatory system with BaeS	forward
STM2133		putative cytoplasmic protein	forward
STM2136	yegQ	putative protease	forward
STM2138	srcA	putative cytoplasmic protein	reverse
STM2139		putative inner membrane protein	reverse
STM2140	yegS	putative diacylglycerol kinase catalytic domain containing protein	forward
STM2141	fbaB	fructose-bisphosphate aldolase	reverse
STM2143	yegU	putative glycohydrolase	forward
STM2144	yegV	putative sugar kinase	forward
STM2145	yegW	putative gntR family regulatory protein	reverse
STM2146	thiD	hydroxy-phosphomethylpyrimidine kinase (HMP-P kinase)	reverse
STM2147	thiM	hydoxyethylthiazole kinase (THZ kinase)	reverse
STM2148		putative periplasmic protein	forward
STM2149	stcD	putative outer membrane lipoprotein	reverse
STM2150	stcC	putative outer membrane protein	reverse
STM2151	stcB	putative periplasmic chaperone protein	reverse
STM2152	stcA	putative fimbrial-like protein	reverse
STM2153	yehE	putative outer membrane protein	reverse
STM2154	mrp	putative ATP-binding protein	reverse
STM2155	metG	methionine tRNA synthetase	forward
STM2156	yehR	putative lipoprotein	forward
STM2156A		hypothetical 16.9 kd lipoprotein precursor	forward
STM2157	yehS	putative cytoplasmic protein	reverse
STM2158	yehT	putative regulator	reverse
STM2160	yehV	putative transcriptional repressor (MerR family)	forward
STM2161	yohO	putative inner membrane protein	forward
STM2163	yehX	putative ABC-type proline/glycine betaine transport system, ATPase component	reverse
STM2164	yehY	putative ABC-type proline/glycine betaine transport system, permease component	reverse
STM2165	yehZ	putative ABC superfamily transport protein (bind_prot)	reverse
STM2166	bglX	periplasmic beta-D-glucoside glucohydrolase	reverse
STM2167	dld	NADH independent D-lactate dehydrogenase	forward
STM2168	pbpG	D-alanyl-D-alanine endopeptidase	reverse
STM2169	yohC	putative transport protein	reverse
STM2170	yohD	putative DedA family, membrane protein	forward
STM2171	yohF	putative oxidoreductase	reverse
STM2172	yohG	putative outer membrane efflux protein	reverse
STM2173		putative cytoplasmic protein	forward
STM2174	yohI	putative nitrogen regulation protein	reverse
STM2175		putative monooxygenase	reverse
STM2176		putative glutathione S-transferase	reverse
STM2178		putative 1,2-dioxygenase protein	reverse
STM2179		putative sugar transporter	reverse
STM2181	yohJ	putative effector of murein hydrolase LrgA	forward
STM2182	yohK	putative transmembrane protein	forward
STM2183	cdd	cytidine/deoxycytidine deaminase	forward
STM2184	sanA	vancomycin sensitivity protein	forward
STM2185	b2145	putative inner membrane protein	forward
STM2188	mglC	methyl-galactoside transport protein	reverse
STM2189	mglA	galactose (methyl-galactoside) transport protein	reverse
STM2191	galS	GalR/LacI family transcriptional repressor of mgl operon	reverse
STM2192	yeiB	putative inner membrane protein	reverse
STM2193	folE	GTP cyclohydrolase I	reverse
STM2194	yeiG	putative esterase	forward
STM2195		putative transcriptional regulator	reverse
STM2196	sdaC	putative D-serine dehydratase	reverse
STM2201	yeiE	putative LysR family transcriptional regulator	reverse
STM2203	nfo	endonuclease IV	forward
STM2205	fruK	fructose-1-phosphate kinase	reverse
STM2206	fruF	phosphoenolpyruvate-dependent sugar phosphotransferase system, EIIA 2	reverse
STM2207	setB	proton efflux pump	forward
STM2208	STM2208	putative inner membrane protein	reverse
STM2209	STM2209	putative inner membrane protein	reverse
STM2209.1C	YeiW	protein	reverse
STM2211	yeiP	putative elongation factor	forward
STM2212	yeiR	putative cobalamin synthesis protein	forward
STM2213	yeiU	putative permease	forward
STM2214	spr	putative lipoprotein	forward
STM2215	rtn	putative membrane protein involved in resistance to lambda and N4 phages	forward
STM2217	yejB	putative ABC-type dipeptide/oligopeptide/nickel transport systems, permease component	forward
STM2218	yejE	putative ABC-type dipeptide/oligopeptide/nickel transport systems, permease component	forward
STM2219	yejF	putative ATPase component of ABC-type transport system	forward
STM2220	yejG	putative cytoplasmic protein	reverse
STM2222	rsuA	16S rRNA pseudouridylate 516 synthase	reverse
STM2223	yejH	putative ATP-dependent helicase	forward
STM2224	rplY	50S ribosomal subunit protein L25	forward
STM2225		putative inner membrane protein	reverse
STM2226	yejK	nucleotide associated protein	reverse
STM2227	yejL	putative cytoplasmic protein	forward
STM2228	yejM	putative hydrolase of alkaline phosphatase superfamily	forward
STM2230		putative peptidase	reverse
STM2231		ssrB-regulated factor	forward
STM2233		putative cytoplasmic protein	reverse
STM2236		putative phage protein	reverse
STM2237		putative inner membrane protein	reverse
STM2239		putative phage protein	reverse
STM2246	narP	response regulator in two-component regulatory system with NarQ (or NarX)	forward
STM2255	napC	periplasmic nitrate reductase	reverse
STM2257	napH	ferredoxin-type protein	reverse
STM2258	napG	ferredoxin-type protein	reverse
STM2261	napF	ferredoxin-type protein	reverse
STM2262	eco	ecotin	forward
STM2263	yojI	putative ABC-type multidrug/protein/lipid transport system	reverse
STM2264	alkB	DNA repair system specific for alkylated DNA	reverse
STM2265	ada	O6-methylguanine-DNA methyltransferase	reverse
STM2267	ompC	outer membrane protein 1b (ib;c)	reverse
STM2269	yojN	putative sensor/kinase in regulatory system	forward
STM2270	rcsB	LuxR/UhpA family response regulator in two-component regulatory system with RcsC	forward
STM2271	rcsC	sensory histidine kinase in two-component regulatory system with RcsB	reverse
STM2272	gyrA	DNA gyrase, subunit A	reverse
STM2274		putative permease	reverse
STM2275		putative gntR family regulatory protein	forward
STM2276	ubiG	3-demethylubiquinone-9 3-methyltransferase	forward
STM2277	nrdA	ribonucleoside diphosphate reductase 1, alpha subunit	forward
STM2278	nrdB	ribonucleoside-diphosphate reductase 1, beta subunit	forward
STM2279	yfaE	putative ferredoxin	forward
STM2280		putative permease	reverse
STM2281		putative LysR family transcriptional regulator	forward
STM2282	glpQ	periplasmic glycerophosphodiester phosphodiesterase	reverse
STM2283	glpT	MFS family, sn-glycerol-3-phosphate transport protein	reverse
STM2284	glpA	sn-glycerol-3-phosphate dehydrogenase (anaerobic), large subunit	forward
STM2285	glpB	sn-glycerol-3-phosphate dehydrogenase (anaerobic), membrane anchor subunit	forward
STM2286	glpC	sn-glycerol-3-phosphate dehydrogenase (anaerobic), K-small subunit	forward
STM2289		putative 2,4-dihydoxyhept-2-ene-1,7-dioic acid aldolase	reverse
STM2290	yfaV	putative MFS family transport protein	reverse
STM2291	yfaW	putative galactonate dehydratase	reverse
STM2297	yfbE	putative DegT/DnrJ/EryC1/StrS family	forward
STM2299	yfbG	putative transformylase	forward
STM2300		putative cytoplasmic protein	forward
STM2301	pqaB	putative melittin resistance protein	forward
STM2302		putative inner membrane protein	forward
STM2303		putative inner membrane protein	forward
STM2304	pmrD	polymyxin resistance protein B	reverse
STM2305	menE	o-succinylbenzoate-CoA ligase	reverse
STM2306	menC	o-succinylbenzoyl-CoA synthase	reverse
STM2307	menB	dihydroxynaphtoic acid synthetase	reverse
STM2309	menD	2-oxoglutarate decarboxylase	reverse
STM2310	menF	isochorismate synthase	reverse
STM2311	elaB	putative inner membrane protein	reverse
STM2312	elaA	putative acyltransferase	reverse
STM2314		putative chemotaxis signal transduction protein	forward
STM2315	yfbK	putative von Willebrand factor, vWF type A domain protein	reverse
STM2316	nuoN	NADH dehydrogenase I chain N	reverse
STM2318	nuoL	NADH dehydrogenase I chain L	reverse
STM2319	nuoK	NADH dehydrogenase I chain K	reverse
STM2320	nuoJ	NADH dehydrogenase I chain J	reverse
STM2321	nuoI	NADH dehydrogenase I chain I	reverse
STM2323	nuoG	NADH dehydrogenase I chain G	reverse
STM2325	nuoE	NADH dehydrogenase I chain E	reverse
STM2327	nuoB	NADH dehydrogenase I chain B	reverse
STM2328	nuoA	NADH dehydrogenase I chain A	reverse
STM2329		putative cytoplasmic protein	reverse
STM2330	lrhA	LysR family NADH dehydrogenase transcriptional repressor	reverse
STM2331	yfbQ	putative aminotransferase (ortho)	forward
STM2332	yfbR	putative hydrolase of HD superfamily	forward
STM2333	yfbS	putative response regulator	reverse
STM2334	yfbT	putative phosphatase	reverse
STM2335	yfbU	putative cytoplasmic protein	reverse
STM2336	yfbV	putative cytoplasmic protein	reverse
STM2338	pta	phosphotransacetylase	forward
STM2339	yfcC	putative integral membrane protein	forward
STM2340		putative transketolase	reverse
STM2342	ulaA_2	putative inner membrane protein	reverse
STM2343		putative cytoplasmic protein	reverse
STM2345		putative transcriptional regulator	forward
STM2346		putative NTP pyrophosphohydrolase	reverse
STM2347	yfcE	putative phosphoesterase	reverse
STM2348	yfcF	putative glutathione-S-transferase	reverse
STM2349	yfcG	putative glutathione S-transferase	forward
STM2350	yfcH	putative sugar nucleotide epimerase	forward
STM2351	hisP	histidine and lysine/arginine/ornithine transport protein	reverse
STM2352	hisM	histidine and lysine/arginine/ornithine transport protein	reverse
STM2353	hisQ	histidine and lysine/arginine/ornithine transport system	reverse
STM2354	hisJ	histidine transport protein	reverse
STM2355	argT	lysine/arginine/ornithine transport protein	reverse
STM2356	ubiX	3-octaprenyl-4-hydroxybenzoate carboxy-lyase	reverse
STM2357		putative amino acid transporter	reverse
STM2358		putative cytoplasmic protein	reverse
STM2359		putative amino acid transporter	reverse
STM2360		putative diaminopimelate decarboxylase	reverse
STM2361		putative regulatory protein	forward
STM2362	purF	amidophosphoribosyltransferase	reverse
STM2363	cvpA	membrane protein required for colicin V production	reverse
STM2364	dedD	putative lipoprotein	reverse
STM2365	folC	folylpolyglutamate synthase	reverse
STM2366	accD	acetylCoA carboxylase, beta subunit	reverse
STM2367	dedA	putative DedA family	reverse
STM2368	truA	pseudouridylate synthase I	reverse
STM2369	usg	putative aspartate-semialdehyde dehydrogenase	reverse
STM2370	pdxB	erythronate-4-phosphate dehydrogenase	reverse
STM2371	flk	cell division protein	forward
STM2372	yfcj	putative transport protein	reverse
STM2373		putative cytoplasmic protein	reverse
STM2375		putative cytoplasmic protein	forward
STM2376		putative periplasmic protein	forward
STM2377		putative inner membrane protein	reverse
STM2378	fabB	3-oxoacyl-[acyl-carrier-protein] synthase I	reverse
STM2379	mnmC	putative peptidase	forward
STM2380	yfcL	putative cytoplasmic protein	reverse
STM2381	yfcM	putative cytoplasmic protein	reverse
STM2382	yfcA	putative permease	reverse
STM2383	mepA	penicillin-insensitive murein DD-endopeptidase	reverse
STM2384	aroC	chorismate synthase	reverse
STM2385	yfcB	N5-glutamine S-adenosyl-L-methionine- dependent methyltransferase	reverse
STM2386	yfcN	putative Smr domain containing protein	forward
STM2387	sixA	phosphohistidine phosphatase	reverse
STM2388	yfcX	putative dehydrogenase	reverse
STM2389	yfcY	putative acetyl-CoA acetyltransferase	reverse
STM2390	yfcZ	putative cytoplasmic protein	reverse
STM2391	fadL	transport of long-chain fatty acids	forward
STM2392	vacJ	lipoprotein precursor	reverse
STM2393	yfdC	formate/nitrite family transporter	forward
STM2396	pgtA	activator protein	reverse
STM2397	pgtB	protein for signal transmission	reverse
STM2398	pgtC	protein for signal transmission	reverse
STM2399	pgtP	transporter protein	forward
STM2400		putative inner membrane protein	reverse
STM2402	yfdZ	putative aminotransferase	reverse
STM2403	glk	glucokinase	reverse
STM2405		putative thiamine pyrophosphate enzymes	reverse
STM2406		putative oxidoreductase	forward
STM2407	ypeC	putative periplasmic protein	forward
STM2408	mntH	manganese/divalent cation transport protein	reverse
STM2409	nupC	NUP family nucleoside transport protein	forward
STM2410	yfeA	putative diguanylate cyclase/phosphodiesterase domain 1 containing protein	reverse
STM2413	yfeC	putative negative regulator	forward
STM2414	yfeD	putative negative regulator	forward
STM2415	gltX	glutamate tRNA synthetase, catalytic subunit	reverse
STM2420.1N		putative XapX domain protein	reverse
STM2422	xapA	xanthosine phosphorylase	reverse
STM2424	yfeR	putative LysR family transcriptional regulator	reverse
STM2426		putative cytoplasmic protein	reverse
STM2427	lig	DNA ligase	reverse
STM2430	cysK	subunit of cysteine synthase A and O-acetylserine sulfhydrolase A	forward
STM2431	ptsH	phosphohistidinoprotein-hexose phosphotransferase	forward
STM2432	ptsI	PEP-protein phosphotransferase	forward
STM2433	crr	glucose-specific IIA component	forward
STM2434		putative cytoplasmic protein	reverse
STM2435	pdxK	pyridoxal-pyridoxamine kinase	reverse
STM2436	ptsJ	putative gntR family regulatory protein	forward
STM2437	yfeJ	putative GMP synthase	forward
STM2438	yfeK	putative periplasmic protein	forward
STM2440	cysM	cysteine synthase B	reverse
STM2441	cysA	sulfate permease A protein	reverse
STM2442	cysW	thiosulfate permease W protein	reverse
STM2443	cysU	thiosulfate transport protein	reverse
STM2444	cysP	thiosulfate transport protein	reverse
STM2461	eutG	putative transport protein in ethanolamine utilization	reverse
STM2463	eutE	putative aldehyde oxidoreductase in ethanolamine utilization	reverse
STM2464	eutN	putative detox protein in ethanolamine utilization	reverse
STM2465	eutM	putative detox protein in ethanolamine utilization	reverse
STM2466	eutD	putative phosphotransacetylase in ethanolamine utilization	reverse
STM2468	eutQ	putative ethanolamine utilization protein	reverse
STM2469	eutP	putative ethanolamine utilization protein	reverse
STM2470	eutS	putative ethanol utilization carboxysome structural protein	reverse
STM2474	tktB	transketolase 2 isozyme	forward
STM2475		putative cytoplasmic protein	reverse
STM2476	ypfG	putative periplasmic protein	reverse
STM2477	yffH	putative pyrophosphohydrolase	reverse
STM2480	narQ	sensory histidine kinase in two-component regulatory system with NarP ( NarL)	forward
STM2482	yffB	putative glutaredoxin family protein	forward
STM2483	dapE	N-succinyl-diaminopimelate deacylase	forward
STM2484		putative inner membrane protein	forward
STM2486		putative inner membrane protein	reverse
STM2487	purC	phosphoribosylaminoimidazole-succinocarboxamide synthetase	reverse
STM2488	nlpB	lipoprotein-34	reverse
STM2489	dapA	dihydrodipicolinate synthase	reverse
STM2490	gcvR	transcriptional repressor of gcv operon	forward
STM2491	bcp	thioredoxin dependent thiol peroxidase	forward
STM2492		putative glycerate kinase	reverse
STM2493	perM	putative PerM family permease	reverse
STM2494	yfgC	putative inner membrane or exported	forward
STM2495	yfgD	putative arsenate reductase	forward
STM2496	yfgE	putative ATPase involved in DNA replication initiation	reverse
STM2509		putative IS3-like transposase	reverse
STM2510	guaA	GMP synthetase	reverse
STM2511	guaB	IMP dehydrogenase	reverse
STM2512	xseA	exonuclease VII, large subunit	forward
STM2516	sinI	putative outer membrane protein	reverse
STM2517	sinH	intimin-like protein	reverse
STM2519	engA	putative GTP-binding protein	reverse
STM2520	yfgL	putative serine/threonine protein kinase	reverse
STM2522	hisS	histidine tRNA synthetase	reverse
STM2523	gcpE	putative protein	reverse
STM2525	yfgB	putative Fe-S-cluster redox enzyme	reverse
STM2527		putative polyferredoxin	reverse
STM2528		putative dimethylsulfoxide reductase	reverse
STM2529		putative anaerobic dimethylsulfoxide reductase	reverse
STM2531	pbpC	transglycosylase of penicillin-binding protein 1c	reverse
STM2533	sseA	putative sulfurtransferase	forward
STM2534		putative cytoplasmic protein	forward
STM2535	sseB	enhances serine sensitivity	reverse
STM2536	pepB	putative aminopeptidase	reverse
STM2537	yfhJ	hypothetical protein	reverse
STM2538	fdx	[2FE-2S] ferredoxin	reverse
STM2539	hscA	chaperone protein	reverse
STM2540	hscB	co-chaperone protein Hsc20	reverse
STM2541	yfhF	putative regulator	reverse
STM2542	nifU	NifU homolog	reverse
STM2543	nifS	putative aminotransferase class-V	reverse
STM2544	yfhP	hypothetical protein	reverse
STM2545		putative rRNA methylase	reverse
STM2546	suhB	inositol monophosphatase	forward
STM2549	asrB	anaerobic sulfide reductase	forward
STM2550	asrC	anaerobic sulfide reductase	forward
STM2551		putative inner membrane protein	reverse
STM2552		putative periplasmic or exported protein	reverse
STM2553	csiE	stationary phase inducible protein	forward
STM2554	hcaT	putative MFS family transport protein	reverse
STM2555	glyA	serine hydroxymethyltransferase	reverse
STM2556	hmpA	dihydropteridine reductase 2	forward
STM2558	cadB	APC family lysine/cadaverine transport protein	forward
STM2559	cadA	lysine decarboxylase 1	forward
STM2560	yjdL	putative POT family, di-/tripeptide transport protein	forward
STM2561	glnB	regulatory protein (P-II) for nitrogen assimilation by glutamine synthetase (ATase)	reverse
STM2562	yfhA	putative transcriptional regulator of two-component regulator protein	reverse
STM2563	yfhG	putative transcriptional regulator of two-component regulator protein (EBP familiiy)	reverse
STM2564	yfhK	putative sensory kinase in regulatory system	reverse
STM2566		putative periplasmic protein	forward
STM2567	yfhD	putative periplasmic amino acid binding protein	forward
STM2568	yfhC	putative cytosine/adenosine deaminase	reverse
STM2570		putative phosphotransferase system IIB components	reverse
STM2571	murQ	putative aminotransferase	reverse
STM2572	yfhH	putative ABC superfamily transport protein	forward
STM2574		putative permease	reverse
STM2575		putative LysR family transcriptional regulator	forward
STM2576	yfhL	putative ferredoxin	forward
STM2577	acpS	holo-[acyl-carrier-protein] synthase, subunit	reverse
STM2578	pdxJ	carries out condensation and ring closure step after PdxA in pyridoxine biosynthesis	reverse
STM2579	recO	gap repair gene	reverse
STM2580	era	GTPase	reverse
STM2581	rnc	RNase III, ds RNA	reverse
STM2583	lepA	GTP-binding elongation factor	reverse
STM2637	rseC	regulator of sigma E (sigma 24) factor	reverse
STM2638	rseB	anti sigma E (sigma 24) factor, negative regulator	reverse
STM2639	rseA	anti sigma E (sigma 24) factor, negative regulator	reverse
STM2640	rpoE	sigma E (sigma 24 ) factor of RNA polymerase	reverse
STM2641	nadB	quinolinate synthetase, B protein	forward
STM2642	yfiC	putative transferase	reverse
STM2643	srmB	ATP-dependent RNA helicase	forward
STM2645	yfiK	putative transport protein	forward
STM2646	yfiD	putative formate acetyltransferase	reverse
STM2647	ung	uracil-DNA-glycosylase	forward
STM2648	yfiF	putative tRNA/rRNA methyltransferase	reverse
STM2649	trxC	thioredoxin 2, redox factor	forward
STM2650	yfiP	putative cytoplasmic protein	forward
STM2652	pssA	phosphatidylserine synthase	forward
STM2653	yfiM	putative outer membrane lipoprotein	forward
STM2654	kgtP	MFS family alpha-ketoglutarate permease	reverse
STM2655		putative cytoplasmic protein	reverse
STM2661	yfiH	putative inner membrane protein	reverse
STM2662	rluD	pseudouridine synthase	reverse
STM2663	yfiO	putative lipoprotein	forward
STM2665	yfiA	ribosome associated factor	forward
STM2667	pheA	chorismate mutase P	forward
STM2668		putative cytoplasmic protein	reverse
STM2669	tyrA	chorismate mutase T	reverse
STM2670	aroF	3-deoxy-D-arabinoheptulosonate-7-phosphate synthase	reverse
STM2671	yfiR	putative periplasmic protein	forward
STM2672	yfiN	putative diguanylate cyclase/phosphodiesterase	forward
STM2673	rplS	50S ribosomal subunit protein L19	reverse
STM2674	trmD	tRNA (guanine-7-)-methyltransferase	reverse
STM2675	rimM	16S rRNA processing protein	reverse
STM2676	rpsP	30S ribosomal subunit protein S16	reverse
STM2677	ffh	4.5S-RNP protein	reverse
STM2679	yfjD	putative membrane protein	forward
STM2681	grpE	molecular chaparone	reverse
STM2682		putative cytoplasmic protein	reverse
STM2683	yfjB	putative kinase	forward
STM2684	recN	protein used in recombination and DNA repair	forward
STM2685	smpA	small membrane protein A	forward
STM2686	yfjF	putative cytoplasmic protein	reverse
STM2687	yfjG	putative oligoketide cyclase/lipid transport protein	reverse
STM2688	smpB	small protein B	forward
STM2691		putative ABC transporter transmembrane region	forward
STM2692		putative HlyD family secretion protein	forward
STM2772	hin	H inversion protein	forward
STM2774	iroC	putative ATP binding cassette (ABC) transporter	forward
STM2775	iroD	enterochelin esterase-like protein (Fes)	forward
STM2776	iroE	putative hydrolase of the alpha/beta superfamily	forward
STM2779		putative inner membrane protein	reverse
STM2780	pipB2	pipB-like protein	reverse
STM2782	mig-14	putative transcription activator	forward
STM14_3357		hypothetical protein	forward
STM2783	nxiA	putative nickel transporter	reverse
STM2785	tctD	tricarboxylic transport regulatory protein	reverse
STM2786		tricarboxylic transport protein	forward
STM2787		tricarboxylic transport protein	forward
STM2789	csiD	putative cytoplasmic protein	forward
STM2790	ygaF	putative sarcosine oxidase-like protein	forward
STM2791	gabD	NADP-dependent succinate-semialdehyde dehydrogenase I	forward
STM2792	gabT	4-aminobutyrate aminotransferase	forward
STM2793	gabP	RpoS dependent gamma-aminobutyrate transport protein	forward
STM2794	ygaE	putative GntR family transcriptional repressor	forward
STM2796	yqaE	putative YqaE family transport protein	reverse
STM2797		putative arsR family regulatory protein	forward
STM2798	ygaP	putative rhodanese-related sulfurtransferase	forward
STM05615		hypothetical protein	forward
STM2799	stpA	DNA-binding protein with chaperone activity	reverse
STM2801	ygaC	putative cytoplasmic protein	reverse
STM2802	ygaM	putative inner membrane protein	forward
STM2804		putative cytoplasmic protein	forward
STM2805	nrdH	glutaredoxin-like protein	forward
STM2806	nrdI	stimulates ribonucleotide reduction	forward
STM2807	nrdE	ribonucleoside diphosphate reductase 2, alpha subunit	forward
STM2808	nrdF	ribonucleoside-diphosphate reductase 2, beta subunit	forward
STM2809	proV	glycine/betaine/proline transport protein	forward
STM2810	proW	glycine/betaine/proline transport protein	forward
STM2811	proX	glycine/betaine/proline transport protein	forward
STM2812		putative inner membrane protein	forward
STM2813	emrR	transcriptional repressor of emrAB operon	forward
STM2814	emrA	multidrug resistance secretion protein	forward
STM2815	emrB	putative MFS superfamily multidrug transport protein	forward
STM2816		putative glycoporin	reverse
STM2817	luxS	quorum sensing protein	reverse
STM2819	yqaA	putative inner membrane protein	reverse
STM2827	alaS	alanyl-tRNA synthetase	reverse
STM2828	oraA	regulator	reverse
STM2829	recA	DNA strand exchange and recombination protein	reverse
STM2830	ygaD	putative cytoplasmic protein	reverse
STM2831	mltB	membrane-bound lytic murein transglycosylase B	reverse
STM2832	srlA	PTS family glucitol/sorbitol-specific enzyme IIC component	forward
STM2833	srlE	PTS family, glucitol/sorbitol-specific IIB component	forward
STM2835	srlD	glucitol (sorbitol)-6-phosphate dehydrogenase	forward
STM2836	gutM	putative glucitol (srl) operon regulatory protein	forward
STM2837	srlR	transcriptional repressor for glucitol operon	forward
STM2838	gutQ	putative polysialic acid capsule expression protein	forward
STM2839	ygaA	putative EBP family regulator	reverse
STM2841	ygbD	putative oxidoreductase	forward
STM2842	hypF	hydrogenase maturation protein	reverse
STM2843	hydN	electron transport protein (FeS center) from formate to hydrogen	reverse
STM2844		putative periplasmic or exported protein	reverse
STM2845	hycI	protease involved in processing C-terminal end of HycE	reverse
STM2846	hycH	protein for processing of HycE	reverse
STM2847	hycG	hydrogenase activity	reverse
STM2848	hycF	hydrogenase 3	reverse
STM2849	hycE	hydrogenase 3, large subunit	reverse
STM2850	hycD	hydrogenase 3, membrane subunit	reverse
STM2852	hycB	hydrogenase-3, iron-sulfur subunit	reverse
STM2854	hypA	guanine-nucleotide binding protein in formate-hydrogenlyase system	forward
STM2855	hypB	hydrogenase-3 accessory protein	forward
STM2856	hypC	putative hydrogenase expression/formation protein	forward
STM2857	hypD	putative hydrogenase expression/formation protein	forward
STM2858	hypE	putative hydrogenase expression/formation protein	forward
STM2859	fhlA	formate hydrogen-lyase transcriptional activator for fdhF, hyc and hyp operons	forward
STM2860	ygbA	putative cytoplasmic protein	reverse
STM2861	sitA	fur regulated Salmonella iron transporter	forward
STM2864	sitD	fur regulated Salmonella iron transporter	forward
STM2866	sprB	transcriptional regulator	reverse
STM2867	hilC	araC family bacterial regulatory helix-turn-helix protein	reverse
STM2868	orgC	putative cytoplasmic protein	reverse
STM2869	orgA	putative flagellar biosynthesis/type III secretory pathway protein	reverse
STM2870	orgA	putative inner membrane protein	reverse
STM2871	prgK	cell invasion protein	reverse
STM2872	prgJ	cytoplasmic cell invasion protein	reverse
STM2873	prgI	cytoplasmic cell invasion protein	reverse
STM2875	hilD	regulatory helix-turn-helix proteins, araC family	forward
STM2877	iagB	cell invasion protein	forward
STM2879	sicP	chaparone related to virulence	reverse
STM2880		putative cytoplasmic protein	reverse
STM2881	iacP	putative acyl carrier protein	reverse
STM2882	sipA	cell invasion protein	reverse
STM2883	sipD	cell invasion protein	reverse
STM2884	sipC	cell invasion protein	reverse
STM2885	sipB	cell invasion protein	reverse
STM2886	sicA	surface presentation of antigens	reverse
STM2887	spaS	surface presentation of antigens	reverse
STM2888	spaR	surface presentation of antigens	reverse
STM2889	spaQ	surface presentation of antigens	reverse
STM2890	spaP	surface presentation of antigens	reverse
STM2891	spaO	surface presentation of antigens	reverse
STM2892	invJ	surface presentation of antigens	reverse
STM2893	invI	surface presentation of antigens	reverse
STM2894	invC	surface presentation of antigens	reverse
STM2895	invB	surface presentation of antigens	reverse
STM2896	invA	invasion protein	reverse
STM2897	invE	invasion protein	reverse
STM2898	invG	outer membrane invasion protein	reverse
STM2899	invF	invasion protein	reverse
STM2900	invH	invasion protein	forward
STM2901		putative cytoplasmic protein	forward
STM2902		putative cytoplasmic protein	forward
STM2903		putative cytoplasmic protein	reverse
STM2904		putative ABC-type transport system	forward
STM2906		putative cytoplasmic protein	reverse
STM2907	pphB	serine/threonine specific protein phosphatase 2	forward
STM2910		putative cytoplasmic protein	reverse
STM2911		putative permease	reverse
STM2912		putative LysR family transcriptional regulator	forward
STM2914		putative nucleoside-diphosphate-sugar epimerase	reverse
STM2915	ygbM	putative endonuclease	reverse
STM2916	ygbL	putative fuculose phosphate aldolase	reverse
STM2917	ygbK	putative tRNA synthase	reverse
STM2918	ygbJ	3-hydroxyisobutyrate dehydrogenase	reverse
STM2919	ygbI	putative regulatory protein, deoR family	forward
STM2920	slyA	putative transcriptional regulator	reverse
STM2921		putative flavoprotein	forward
STM2923		putative cytoplasmic protein	forward
STM2926	pcm	L-isoaspartate protein carboxylmethyltransferase type II	reverse
STM2927	surE	survival protein, protein damage control	reverse
STM2928	ygbO	putative hydrogenase subunit	reverse
STM2929	ispF	2C-methyl-d-erythritol-2,4-cyclodiphosphate synthase	reverse
STM2930	ispD	4-phosphocytidyl-2C-methyl-D-erythritol synthase	reverse
STM2931	ygbQ	putative Septum formation initiator	reverse
STM2933	cysC	adenosine 5'-phosphosulfate kinase	reverse
STM2934	cysN	ATP-sulfurylase, subunit 1	reverse
STM2935	cysD	ATP-sulfurylase, subunit 1	reverse
STM2936	iap	aminopeptidase in alkaline phosphatase isozyme conversion	forward
STM2937	ygbF	putative inner membrane protein	reverse
STM2938	cas1	putative cytoplasmic protein	reverse
STM2939	ygcH	putative cytoplasmic protein	reverse
STM2940		putative cytoplasmic protein	reverse
STM2941	yghJ	putative cytoplasmic protein	reverse
STM2942		putative transposase	reverse
STM2943		putative cytoplasmic protein	reverse
STM2945	sopD	secreted protein in the Sop family; transferred to eukaryotic cells	forward
STM2946	cysH	3'-phosphoadenosine 5'-phosphosulfate reductase	reverse
STM2947	cysI	NADPH dependent sulfite reductase, alpha subunit	reverse
STM2948	cysJ	sulfite reductase, beta (flavoprotein) subunit	reverse
STM2953	pyrG	CTP synthetase	reverse
STM2459.1N		plasmid stabilization system protein, RelE/ParE family	reverse
STM2955		putative transcriptional regulators containing the CopG/Arc/MetJ DNA-binding domain and a metal-binding domain	reverse
STM2956	relA	(p)ppGpp synthetase I	reverse
STM2957	ygcA	putative RNA methyltransferase	reverse
STM2958	barA	sensory histidine kinase	forward
STM2960	gudD	d-glucarate dehydratase	reverse
STM2961	ygcY	putative d-glucarate dehydratase	reverse
STM2962	gudT	putative MFS superfamily D-glucarate permease	reverse
STM2963		putative MFS superfamily D-glucarate permease	reverse
STM2964	yqcB	putative synthase	reverse
STM2965	yqcC	putative cytoplasmic protein	reverse
STM2967	syd	interacts with secY	reverse
STM2968	yqcD	putative GTP cyclohydrolase I	forward
STM2969	ygdH	putative nucleotide binding	forward
STM2970	sdaC	putative HAAAP family serine transport protein	forward
STM2972	exo	exonuclease IX, 5'-3' exonuclease	forward
STM2973	fucO	L-1,2-propanediol oxidoreductase	reverse
STM2974	fucA	L-fuculose-1-phosphate aldolase	reverse
STM2977	fucK	L-fuculokinase	forward
STM2978	fucU	conserved protein of fucose operon	forward
STM2979	fucR	positive regulator of the fuc operon	forward
STM2981	ygdD	putative small membrane protein	reverse
STM2982	gcvA	regulator of gcv operon	reverse
STM2983	ygdI	putative lipoprotein	reverse
STM2984	csdA	putative selenocysteine lyase	forward
STM2985	ygdK	putative SufE protein probably involved in Fe-S center assembly	forward
STM2987	ygdL	putative enzyme	reverse
STM2988	mltA	membrane-bound lytic murein transglycosylase A	reverse
STM2991	amiC	N-acetylmuramoyl-L-alanine amidase	reverse
STM2992	argA	N-alpha-acetylglutamate synthase	forward
STM2993	recD	exonuclease V, alpha chain	reverse
STM2996	recC	exonuclease V, subunit	reverse
STM2997	ppdC	prepilin peptidase dependent protein C	reverse
STM2998	ygdB	putative periplasmic protein	reverse
STM2999	ppdB	prepilin peptidase dependent protein B	reverse
STM3000	ppdA	prepilin peptidase dependent protein A	reverse
STM3001	thyA	thymidylate synthetase	reverse
STM3002	lgt	phosphatidylglycerol-prolipoprotein diacylglyceryl transferase	reverse
STM3003	ptsP	general PTS system enzyme I, transcriptional regulator with NPR and NTR proteins	reverse
STM3004	ygdP	putative invasion protein	reverse
STM3005	mutH	methyl-directed mismatch repair protein	forward
STM3006	ygdQ	putative integral membrane transport protein	forward
STM3007	ygdR	putative POT family peptide transport protein	forward
STM3009	ygeD	putative efflux protein	reverse
STM3010	aas	2-acylglycerophospho-ethanolamine acyl transferase	reverse
STM3011	galR	transcriptional repressor of galETK operon	forward
STM3013	lysA	diaminopimelate decarboxylase	reverse
STM3014	lysR	positive LysR family transcriptional regulator	forward
STM3016	araE	L-arabinose: proton symport protein	reverse
STM3017	kduD	2-deoxy-D-gluconate 3-dehydrogenase	reverse
STM3018	kduI	putative pectin degrading enzyme	reverse
STM3019	yqeF	putative acetyl-CoA acetyltransferase	reverse
STM3020		putative LysR family transcriptional regulator	reverse
STM3021		putative inner membrane protein	forward
STM3022		putative transport protein	forward
STM3023	yohL	putative cytoplasmic protein	reverse
STM3025		putative cytoplasmic protein	reverse
STM3027	stdC	putative fimbrial chaparone protein	reverse
STM3028	stdB	putative outer membrane usher protein	reverse
STM3030		putative periplasmic protein	reverse
STM3031		ail and ompX-like protein	reverse
STM3034		putative cytoplasmic protein	reverse
STM3036		putative inner membrane protein	forward
STM3039	idi	isopentenyldiphosphate isomerase	forward
STM3040	lysS	constitutive lysine tRNA synthetase	reverse
STM3041	prfB	peptide chain release factor RF-2	reverse
STM3042	recJ	ssDNA exonuclease	reverse
STM3043	dsbC	protein disulfide isomerase II	reverse
STM3044	xerD	site-specific recombinase	reverse
STM3045	fldB	flavodoxin 2	forward
STM3046	ygfX	putative inner membrane protein	reverse
STM3047	ygfY	putative cytoplasmic protein	reverse
STM3048	ygfZ	putative aminomethyltransferase	forward
STM3049	yqfA	putative hemolysin	reverse
STM3050	yqfB	putative cytoplasmic protein	reverse
STM3051	bglA	6-phospho-beta-glucosidase A	forward
STM3052		putative outer membrane protein	reverse
STM3053	gcvP	glycine cleavage complex protein P	reverse
STM3054	gcvH	glycine cleavage complex protein H	reverse
STM3055	gcvT	glycine cleavage complex protein T	reverse
STM3056	visC	putative monooxygenase	reverse
STM3058	pepP	proline aminopeptidase P II	reverse
STM3059	ygfB	putative cytoplasmic protein	reverse
STM3061	ygfA	putative ligase	forward
STM3062	serA	D-3-phosphoglycerate dehydrogenase	reverse
STM3063	rpiA	constitutive ribosephosphate isomerase	reverse
STM3064	iciA	inhibitor of replication initiation	forward
STM3065	yggE	putative periplasmic immunogenic protein	reverse
STM3066	yggA	putative LYSE family amino acid transport protein	reverse
STM3067	yggB	putative membrane protein	reverse
STM3068	fba	fructose-bisphosphate aldolase	reverse
STM3069	pgk	phosphoglycerate kinase	reverse
STM3070	epd	D-erythrose 4-phosphate dehydrogenase	reverse
STM3071		putative DNA-binding protein	forward
STM3072		putative inner membrane protein	forward
STM3073		putative ABC-type cobalt transport system	forward
STM3077	yggG	putative Zn-dependent proteases with possible chaperone function	forward
STM3078	speB	agmatinase	reverse
STM3081		putative malate	reverse
STM3082		putative zinc-binding dehydrogenase	reverse
STM3083		putative mannitol dehydrogenase	reverse
STM3084		putative gntR family regulatory protein	reverse
STM3085		putative outer membrane lipoprotein	reverse
STM3088	yqgC	putative cytoplasmic protein	forward
STM3089	yqgD	putative inner membrane protein	reverse
STM3090	metK	methionine adenosyltransferase 1	forward
STM3091	galP	MFS family galactose:proton symporter	forward
STM3092	sprT	putative cytoplasmic protein	forward
STM3093	endA	DNA-specific endonuclease I	forward
STM3094	yggJ	putative cytoplasmic protein	forward
STM3095	gshB	glutathione synthetase	forward
STM3096	yqgE	putative transcriptional regulator	forward
STM3097	yqgF	putative endonuclease involved in recombination	forward
STM3098		putative transcriptional regulator	reverse
STM3099	yggR	putative protein transport	reverse
STM3100	yggS	putative enzyme with a TIM-barrel fold	forward
STM3102	yggU	putative cytoplasmic protein	forward
STM3103	yggV	putative xanthosine triphosphate pyrophosphatase	forward
STM3104	yggW	putative oxidase	forward
STM3105	yggM	putative periplasmic protein	reverse
STM3106	ansB	periplasmic L-asparaginase II	reverse
STM3107	yggN	putative periplasmic protein	reverse
STM3108	yggL	putative cytoplasmic protein	reverse
STM3109	yggH	putative S-adenosylmethionine-dependent methyltransferase	reverse
STM3110	mutY	adenine DNA glycosylase	forward
STM3111	yggX	putative cytoplasmic protein	forward
STM3112	mltC	membrane-bound lytic murein transglycosylase C	forward
STM3114	speC	ornithine decarboxylase isozyme	reverse
STM3115	yqgA	putative inner membrane protein	forward
STM3154		putative ATP-dependent RNA helicase-like protein	reverse
STM3155		putative cytoplasmic protein	forward
STM3156		putative cytoplasmic protein	forward
STM3157	yghA	putative oxidoreductase	forward
STM3158	exbD	uptake of enterochelin	reverse
STM3159	exbB	uptake of enterochelin	reverse
STM3160		putative inner membrane protein	reverse
STM3161	metC	cystathionine beta-lyase	forward
STM3163	yqhC	putative AraC/XylS family transcriptional regulator	reverse
STM3164	yqhD	putative alcohol dehydrogenase	forward
STM3165	yqhE	2,5-diketo-D-gluconate reductase A	forward
STM3167		putative diadenosine tetraphosphate (Ap4A) hydrolase	forward
STM05675		hypothetical protein	reverse
STM3169		putative dicarboxylate-binding periplasmic protein	forward
STM3170		putative inner membrane protein	forward
STM3172	sufI	suppressor of ftsI	reverse
STM3173	plsC	1-acyl-sn-glycerol-3-phosphate acyltransferase	reverse
STM3174	parC	DNA topoisomerase IV, subunit A	reverse
STM3175		putative bacterial regulatory helix-turn-helix protein	reverse
STM3177	ygiX	putative transcriptional regulator	forward
STM3178	ygiY	putative sensory histidine kinase in regulatory system	forward
STM3179	mdaB	NADPH specific quinone oxidoreductase	forward
STM3180	ygiN	putative cytoplasmic protein	forward
STM3181	parE	DNA topoisomerase IV, subunit B	reverse
STM3182	yqiA	putative esterase	reverse
STM3183	icc	cyclic 3',5'-adenosine monophosphate phosphodiesterase	reverse
STM3184	yqiB	putative cytoplasmic protein	reverse
STM3185	yqiE	putative resistance protein	reverse
STM3186	tolC	outer membrane channel	forward
STM3187	ygiB	putative inner membrane protein	forward
STM3188	ygiC	putative glutathionylspermidine synthase	forward
STM3189	ygiD	putative cytoplasmic protein	reverse
STM3190	ygiE	putative divalent heavy-metal cations transporter	forward
STM05680		hypothetical protein	reverse
STM3193	dsbA	putative thiol-disulfide isomerase and thioredoxin	forward
STM3194	dsbB	putative disulfide isomerase	forward
STM3195	ribB	3,4 dihydroxy-2-butanone-4-phosphate synthase	reverse
STM3196	yqiC	putative cytoplasmic protein	forward
STM3197	glgS	rpoS dependent glycogen biosynthesis protein	reverse
STM3200	rfaE	putative sugar nucleotide transferase domain of ADP-L-glycero-D-manno-heptose synthase	reverse
STM3201	glnE	adenylyl transferase for glutamine synthetase	reverse
STM3203	ygiM	putative SH3 domain protein	forward
STM3204	cca	tRNA nucleotidyl transferase	forward
STM3205	bacA	bacitracin resistance	reverse
STM3206	folB	dihydroneopterin aldolase	reverse
STM3207	ygiH	putative inner membrane protein	forward
STM3208	gcp	putative O-sialoglycoprotein endopeptidase	reverse
STM3211	rpoD	sigma D factor of RNA polymerase	forward
STM3212	mug	G/U mismatch specific DNA glycosylase	reverse
[truncated: 969 more rows]
