# Supplementary material for: Genomic Analysis of Salmonella enterica Serovar Typhimurium Characterizes Strain Diversity for Recent U.S. Salmonellosis Cases and Identifies Mutations Linked to Loss of Fitness under Nitrosative and Oxidative Stress
Source: mBio. 2016 Mar 8;7(2):e00154-16. doi: 10.1128/mBio.00154-16 (PMC4810482; doi:10.1128/mBio.00154-16)
Supplement: Data Set S2 — Details of Salmonella complete genomes or draft assemblies included in the present study. The genome size and number of contigs, coding genes, and pseudogenes for 56 S. Typhimurium strains and 1 S. Saintpaul strain are given. Download [file mbo001162710sd2.xlsx]

## Sheet: Sheet1
Strain	Genome status	Genomic elements	Size (bp)	Number of contigs in assembly	CDS	Pseudogenes or interrupted genes
14028S	complete	chromosome	4870265	NA	4657	39
		plasmid	93832
415DRC	draft assembly	contigs	5123732	107	4883	80
798	complete	chromosome	4876219	NA	4624	86
		plasmid p798_93	93877
A130	draft assembly	contigs	4887543	123	4578	71
BC_2557	draft assembly	contigs	5011099	38	4739	66
BC_2558	draft assembly	contigs	5181478	75	4925	88
BC_2559	draft assembly	contigs	4915323	29	4598	75
BC_2560	draft assembly	contigs	4960112	44	4666	77
BC_2561	draft assembly	contigs	4856108	29	4529	69
BC_2562	draft assembly	contigs	4897444	37	4576	76
BC_2563	draft assembly	contigs	5030004	74	4751	70
BC_2564	draft assembly	contigs	5197860	176	4928	143
BC_2565	draft assembly	contigs	4885077	82	4581	74
BC_2566	draft assembly	contigs	4975311	83	4682	82
BC_2567	draft assembly	contigs	5082575	137	4812	63
BC_2568	draft assembly	contigs	4927326	121	4659	51
C13184	draft assembly	contigs	5077849	113	4810	78
D23580	complete	chromosome	4879400	NA	4686	54
		plasmid pSLT-BT	117047
DT104NCTC13348	draft assembly	chromosome	4933631	NA	4614	50
LT2	complete	chromosome	4857432	NA	4629	32
		plasmid pSLT	93939
LT7	draft assembly	contigs	4843445	97	4558	55
M1175849	draft assembly	contigs	4834333	76	4548	77
M1776464	draft assembly	contigs	4954980	87	4688	74
PB1	draft assembly	contigs	4900863	38	4589	71
PB2	draft assembly	contigs	4909427	23	4578	75
PB3	draft assembly	contigs	4973591	29	4635	92
SARA10	draft assembly	contigs	5029871	142	4776	100
SARA12	draft assembly	contigs	4854708	124	4539	120
SARA4	draft assembly	contigs	4894155	138	4600	104
SARA9	draft assembly	contigs	4917271	150	4627	106
SL1344	complete	chromosome	4878012	NA	4787	42
		plasmid pCol1B9_SL1344	86908
		plasmid pRSF1010_SL1344	8688
		plasmid pSLT_SL1344	93842
SOHS02-20	draft assembly	contigs	4842320	189	4567	122
SOHS02-68	draft assembly	contigs	4833210	200	4559	116
SOHS03-1	draft assembly	contigs	4778806	204	4481	106
SOHS04-44	draft assembly	contigs	4807561	195	4519	108
ST13	draft assembly	contigs	5006311	117	4744	60
ST14	draft assembly	contigs	5160344	306	4932	67
ST15	draft assembly	contigs	5169819	319	4952	66
ST16	draft assembly	contigs	5156705	221	4901	62
ST17	draft assembly	contigs	5004249	350	4765	52
ST18	draft assembly	contigs	5146466	503	4914	68
ST19	draft assembly	contigs	4927391	106	4633	55
ST24	draft assembly	contigs	4903200	142	4631	46
ST25	draft assembly	contigs	4907145	101	4637	48
ST29	draft assembly	contigs	4982828	134	4716	56
ST32	draft assembly	contigs	4900397	88	4615	46
ST33	draft assembly	contigs	4896060	107	4608	44
ST34	draft assembly	contigs	4894888	87	4609	47
ST35	draft assembly	contigs	4937877	111	4687	43
ST36	draft assembly	contigs	4964215	113	4700	54
ST4/74	complete	chromosome	4878013	NA	4786	41
		plasmid TY474p1	93842
		plasmid TY474p2	86908
		plasmid TY474p3	8688
ST40	draft assembly	contigs	4981187	110	4716	58
T000240	complete	chromosome	4954814	NA	4795	46
		plasmid pSTMDT12_L	106510
		plasmid pSTMDT12_S	8670
TN061786	draft assembly	contigs	4846096	24	4409	157
UK-1	complete	chromosome	4817868	NA	4593	34
		plasmid pSTUK_100	93277
4,5,12:i:- CVM23701	draft assembly	contigs	4897262	113	4636	81
Saintpaul SARA23	draft assembly	contigs	4787570	143	4451	100
