# Supplementary material for: Genomic Analysis of Salmonella enterica Serovar Typhimurium Characterizes Strain Diversity for Recent U.S. Salmonellosis Cases and Identifies Mutations Linked to Loss of Fitness under Nitrosative and Oxidative Stress
Source: mBio. 2016 Mar 8;7(2):e00154-16. doi: 10.1128/mBio.00154-16 (PMC4810482; doi:10.1128/mBio.00154-16)
Supplement: Data Set S3 — The set of genes uniquely interrupted (pseudogenes) or missing, and genes uniquely present, in each of the basal clades and subclades. The locus tag and gene name and description for 23 uniquely present and 35 uniquely interrupted or missing genes are given. The locus tags for genes unique to strains sequenced in this study are from PGAT (http://tools.nwrce.org/pgat/). Download [file mbo001162710sd3.xlsx]

## Sheet: Clade1
Genes Uniquely Present	0
Genes Uniquely Interrupted or Absent	3
Locus tag	Gene name	Description
STM1671	-	putative bacterial regulatory helix-turn-helix protein, araC family
STM2514	ratB	putative outer membrane protein
STM0657	ybeU	putative cytoplasmic protein

## Sheet: Clade2
Genes Uniquely Present	0
Genes Uniquely Present when SARA10 (lineage 3-2) is Excluded	0
Genes Uniquely Interrupted or Absent	1
Locus tag	Gene name	Description
STMMW_39511	assT	putative cytoplasmic protein
Additional Genes Uniquely Interrupted or Absent when SARA10 (lineage 3-2) is Excluded	0

## Sheet: Clade3
Genes Uniquely Present	0
Genes Uniquely Present when SARA9 (lineage 3-4) is Excluded	3
Locus tag	Gene name	Description
pDT104_37322	-	hypothetical protein
pDT104_37484	-	hypothetical protein
pDT104_40487	-	phage protein
Genes Uniquely Interrupted or Absent	13
Locus tag	Gene name	Description
STM0517	gcl	glyoxylate carboligase
STM0518	gip	glyoxylate -induced protein
STM0519	glxR (garR,garRa)	tartronic semialdehyde reductase
STM0521	ybbV	putative cytoplasmic protein
STM0524	ybbY	putative transport protein
STM0525	glxK	glycerate kinase II
STM0526	ylbA	putative glyoxylate utilization
STM0527	allC	allantoate amidohydrolase
STM0528	allD	ureidoglycolate dehydrogenase
STM0529	fdrA	putative acyl-CoA synthetase, involved in protein transport
STM2421	xapB	MFS superfamily xanthosine permease
STM3250	garD	galactarate dehydrogenase
STM4210	-	putative methyl-accepting chemotaxis protein
Additional Genes Uniquely Interrupted or Absent when SARA9 (lineage 3-4) is Excluded	7
Locus tag	Gene name	Description
STM0494	ushA	UDP-sugar hydrolase 5'-nucleotidase
STM0654	ybeQ	putative TPR repeat protein
STM0836	ybiR	putative di- and tricarboxylate transporters
STM1309	-	putative nuclease subunit of the excinuclease complex
STM1350	ydiD	plant pathogenicity factor-like protein
STM2180	-	putative LysR family transcriptional regulator
pAE006468_06352	-	hypothetical protein

## Sheet: Clade1a
Genes Uniquely Present	0
Genes Uniquely Interrupted or Absent	5
Locus tag	Gene name	Description
STM2680	-	putative cytoplasmic protein
STM3355	ttdA	putative tartrate dehydratase alpha subunit
STM3768	-	putative selenocysteine synthase (L-seryl-tRNA(Ser) selenium transferase)
STM3745	-	putative cytoplasmic protein
STM4196	-	putative cytoplasmic protein

## Sheet: Clade1b
Genes Uniquely Present	3
Locus tag	Gene name	Description
pBC_2558_17437	-	hypothetical protein
pBC_2558_17516	-	hypothetical protein
pBC_2558_17473	-	phage regulatory protein cI
Genes Uniquely Interrupted or Absent	0

## Sheet: Clade1c
Genes Uniquely Present	4
Locus tag	Gene name	Description
ppSLT_BT_00941	-	hypothetical protein
ppSLT_BT_00947	-	hypothetical protein
ppSLT_BT_00925	-	transposase
ppSLT_BT_00949	-	putatitive beta-lactamase
Genes Uniquely Interrupted or Absent	5
Locus tag	Gene name	Description
STM0834	ybiP	putative integral membrane protein
STM1092	orfX	Pathogenicity island encoded protein: SPI5
STM1093	-	Pathogenicity island encoded protein: SPI5
STM2238	-	putative phage protein
STM4286	lpxO	putative dioxygenase for synthesis of lipid

## Sheet: Clade1d
Genes Uniquely Present	3
Locus tag	Gene name	Description
p641736234_72036	-	hypothetical protein
p641736234_76002	-	hypothetical protein
pdSeM1776464_143465	-	hypothetical protein
Genes Uniquely Interrupted or Absent	5
Locus tag	Gene name	Description
STM0414	yajI (yaji)	putative outer membrane lipoprotein
STM2134	-	putative inner membrane protein
STM3218	oat	putative acetylornithine aminotransferase
STM3729	radC	putative DNA repair protein
STM4453	treC	trehalose- 6-P hydrolase

## Sheet: Clade1e
Genes Uniquely Present	13
Locus tag	Gene name	Description
pBC_2563_34133	-	phage tail spike protein
pBC_2563_34311	-	phage regulatory protein
pBC_2563_34328	-	hypothetical protein
pBC_2563_40666	-	phage tail tape measure protein
pBC_2563_40718	-	hypothetical protein
pBC_2563_40782	-	hypothetical protein
pBC_2563_40831	-	phage tail protein
pBC_2563_40879	-	hypothetical protein
pBC_2563_40937	-	hypothetical protein
pBC_2563_40964	-	phage major capsid protein
pBC_2563_40981	-	phage capsid scaffolding protein
pBC_2563_41024	-	phage portal protein
pBC_2563_41050	-	hypothetical protein
Genes Uniquely Interrupted or Absent	1
Locus tag	Gene name	Description
STM2448	yfeZ	putative inner membrane protein

## Sheet: Clade1f
Genes Uniquely Present	0
Genes Uniquely Interrupted or Absent	1
Locus tag	Gene name	Description
STM2865	avrA	putative inner membrane protein

## Sheet: Clade1g
Genes Uniquely Present	0
Genes Uniquely Interrupted or Absent	1
Locus tag	Gene name	Description
STM4371	yjfJ	putative phage shock protein A

[truncated: 3 more sheets: Lineage2-1, Lineage2-2, Lineage2-3]
