# Supplementary material for: Genomic Analysis of Salmonella enterica Serovar Typhimurium Characterizes Strain Diversity for Recent U.S. Salmonellosis Cases and Identifies Mutations Linked to Loss of Fitness under Nitrosative and Oxidative Stress
Source: mBio. 2016 Mar 8;7(2):e00154-16. doi: 10.1128/mBio.00154-16 (PMC4810482; doi:10.1128/mBio.00154-16)
Supplement: Data Set S4 — The 573 nonsynonymous SNPs and 422 synonymous SNPs significantly associated with a basal clade or subclade. Annotation for each SNP, in addition to clade association and SIFT prediction, is shown. Download [file mbo001162710sd4.xlsx]

## Sheet: nsSNPs
LT2 locus tag	PGAT number	gene name	description	total SNPs	# sSNPs	# nsSNPs	# significant nsSNPs in gene	clade	p-value	position	ref base	variant(s)	amino acid change	SIFT prediction	host-associated category	comment
STM0014	pAE006468_00282	-	putative LysR family transcriptional regulator	4	2	2	1	1a	1.78992e-10	703	A	G
STM0017	pAE006468_00315	-	putative protein	1	0	1	1	1f	7.61717e-12	52	G	A
STM0024	pAE006468_00521	bcfD	fimbrial subunit	2	0	2	1	3	6.33582e-09	731	A	G	D245G	T	Fimbriae
STM0030	pAE006468_00612	-	putative LysR family transcriptional regulator	5	0	5	1	2	9.52926e-05	728	G	A
STM0032	pAE006468_00636	-	putative arylsulfatase	4	2	2	2	3	1.31996e-10	506	A	G
STM0032	pAE006468_00636	-	putative arylsulfatase	4	2	2	2	1c	0.00454546	1075	G	A
STM0033	pAE006468_00667	-	putative 5'-nucleotidase	3	1	2	1	1e	0.000101215	878	A	G
STM0037	pAE006468_00775	-	putative cytoplasmic protein	3	0	3	2	1g	0.000164132	400	A	T
STM0037	pAE006468_00775	-	putative cytoplasmic protein	3	0	3	2	3	6.33582e-09	646	G	A
STM0038	pAE006468_00804	-	putative arylsulfatase	3	1	2	1	1a	1.78992e-10	815	G	A
STM0040	pAE006468_00865	nhaR	transcriptional activator of nhaA	1	0	1	1	1f	1.54171e-08	538	C	T
STM0060	pAE006468_01281	citE2	putative citrate lyase beta chain, acyl lyase subunit	2	0	2	1	1	2.40102e-14	90	G	A
STM0061	pAE006468_01300	citF2	putative citrate lyase alpha chain	2	1	1	1	1a	1.78992e-10	515	C	T
STM0063	pAE006468_01342	citG2	putative modifier of citrate lyase protein	1	0	1	1	1d	0.00454546	228	G	A
STM0064	pAE006468_01362	dapB	dihydrodipicolinate reductase	2	0	2	1	1e	0.000101215	568	G	T
STM0067	pAE006468_01425	carB	carbamoyl-phosphate synthase, large subunit	4	2	2	2	1e	0.000101215	104	A	G
STM0067	pAE006468_01425	carB	carbamoyl-phosphate synthase, large subunit	4	2	2	2	1d	0.00454546	1970	C	T
STM0075	pAE006468_01621	fixA	putative flavoprotein reductase, carnitine metabolism	3	2	1	1	3	6.33582e-09	160	G	A
STM0091	pAE006468_01908	pdxA	NAD-dependent dehydrogenase/carboxylase	2	0	2	1	2	4.31188e-09	50	T	G
STM0092	pAE006468_01929	surA	peptidyl-prolyl cis-trans isomerase	2	1	1	1	1c	0.00454546	625	G	A
STM0095	pAE006468_02009	rluA	23S rRNA pseudouridylate 746 synthase	1	0	1	1	3	1.31996e-10	436	G	C
STM0103	pAE006468_02209	araB	L-ribulokinase	2	1	1	1	3	6.33582e-09	424	G	A
STM0105	pAE006468_02266	yabI	putative DedA family membrane protein	1	0	1	1	1	2.40102e-14	761	G	A
STM0109	pAE006468_02356	yabN	putative periplasmic binding protein of transport system	4	2	2	1	2	4.31188e-09	760	G	A
STM0122	pAE006468_02647	ftsI	division specific transpeptidase	2	1	1	1	3	1.31996e-10	746	A	G
STM0128	pAE006468_02807	murG	UDP-N-acetylglucosamine:N-acetylmuramyl-(pentapeptide) pyrophosphoryl-undecaprenol N-acetylglucosamine transferase	7	1	6	1	1b	0.0021645	875	C	T
STM0130	pAE006468_02854	ddlB	D-alanine-D-alanine ligase B	2	0	2	1	1e	0.000101215	824	C	G
STM0139	pAE006468_03040	yacF	putative cytoplasmic protein	1	0	1	1	1g	0.000164132	587	A	G
STM0142	pAE006468_03094	hofC	putative component in type IV pilin biogenesis	1	0	1	1	1d	0.00454546	19	T	C
STM0149	pAE006468_03238	-	putative permease of the Na+:galactoside symporter family	4	2	2	1	1d	0.00454546	512	A	G
STM0159	pAE006468_03545	-	putative restriction endonuclease	2	0	2	1	1e	0.000101215	419	T	G
STM0163	pAE006468_03617	pdxA_2	pyridoxine phosphate biosynthetic protein	3	1	2	2	1c	0.00454546	776	A	G
STM0163	pAE006468_03617	pdxA_2	pyridoxine phosphate biosynthetic protein	3	1	2	2	1b	0.0021645	979	G	A
STM0164	pAE006468_03637	-	putative LysR family transcriptional regulator	7	0	7	1	3	1.31996e-10	203	C	T
STM0165	pAE006468_03651	speD	S-adenosylmethionine decarboxylase, proenzyme	1	0	1	1	1c	0.00454546	263	A	G
STM0173	pAE006468_03809	yadH	putative transport protein	4	2	2	1	1	2.40102e-14	74	T	G
STM0175	pAE006468_03846	stiC	putativie fimbrial usher	4	1	3	2	1c	0.00454546	686	A	G	N229S	T	Fimbriae
STM0175	pAE006468_03846	stiC	putativie fimbrial usher	4	1	3	2	1b	0.0021645	1771	C	A	L591I	NT	Fimbriae
STM0176	pAE006468_03897	stiB	putative fimbrial chaparone	1	0	1	1	1f	0.00010898	200	G	A	S67N	T	Fimbriae
STM0177	pAE006468_03909	stiA	putative fimbrial subunit	2	1	1	1	1e	0.000101215	65	T	A	L22Q	T	Fimbriae
STM0181	pAE006468_03973	panC	pantothenate synthetase	3	1	2	1	1a	1.78992e-10	583	G	A
STM0182	pAE006468_03995	panB	3-methyl-2-oxobutanoate hydroxymethyltransferase	1	0	1	1	1c	0.00454546	512	C	T
STM0185	pAE006468_04052	yadB	putative glutamyl t-RNA synthetase	1	0	1	1	1g	0.000164132	860	G	A
STM0188	pAE006468_04106	ligT	2'-5' RNA ligase	3	0	3	3	3	1.31996e-10	173	G	A
STM0188	pAE006468_04106	ligT	2'-5' RNA ligase	3	0	3	3	1g	0.000164132	175	G	T
STM0188	pAE006468_04106	ligT	2'-5' RNA ligase	3	0	3	3	1c	0.00454546	235	G	T
STM0191	pAE006468_04215	fhuA	outer membrane protein receptor / transporter for ferrichrome, colicin M, and phages T1, T5, and phi80	6	0	6	1	3	1.31996e-10	626	C	T
STM0194	pAE006468_04286	fhuB	iron-hydroxamate transporter permease subunit	1	0	1	1	1	2.40102e-14	395	C	T
STM0206	pAE006468_04539	btuF	putative cobalamin periplasmic binding protein	3	1	2	1	3	1.31996e-10	685	G	A
STM0213	pAE006468_04686	dapD	2,3,4,5-tetrahydropyridine-2-carboxylate N-succinyltransferase	3	2	1	1	1f	7.61717e-12	61	G	C
STM0214	pAE006468_04702	glnD	uridylyltransferase	4	1	3	1	1d	0.00454546	796	C	A
STM0217	pAE006468_04791	tsf	protein chain elongation factor EF-Ts	3	1	2	1	1c	0.00454546	448	G	A
STM0219	pAE006468_04825	frr	ribosome releasing factor	1	0	1	1	3	6.33582e-09	32	T	C
STM0231	pAE006468_05058	dnaE	DNA polymerase III, alpha subunit	4	2	2	1	1g	0.000164132	3422	G	A
STM0242	pAE006468_05297	proS	proline tRNA synthetase	1	0	1	1	1c	0.00454546	22	C	G
STM0259	pAE006468_05641	yafE	putative methyltransferase in menaquinone/biotin biosynthesis	1	0	1	1	1g	0.000164132	101	C	T
STM0262	pAE006468_05701	yafS	putative SAM-dependent methyltransferase	1	0	1	1	1a	1.78992e-10	491	C	T
STM0270	pAE006468_05837	sciE	putative cytoplasmic protein	5	1	4	3	1c	0.00454546	20	T	C	L7P	T	SPI6
STM0270	pAE006468_05837	sciE	putative cytoplasmic protein	5	1	4	3	1b	0.0021645	524	C	T	S175L	T	SPI6
STM0270	pAE006468_05837	sciE	putative cytoplasmic protein	5	1	4	3	1d	0.00454546	727	G	A	A243T	NT	SPI6
STM0282	pAE006468_06059	sciP	putative outer membrane protein, OmpA family	4	1	3	1	1d	0.00454546	425	C	G	A142G	T	SPI6
STM0299	pAE006468_06453	safA	putative outer membrane protein	4	0	4	1	1f	2.25476e-06	427	C	T	L143F	NT	Fimbriae,SPI6
STM0304	pAE006468_06578	sinR	transcriptional regulator	3	0	3	1	3	6.33582e-09	355	G	A	E119K	T	SPI6
STM0307	pAE006468_06621	sciZ	homology to Shigella VirG protein	2	0	2	1	1b	0.0021645	220	G	A	A74T	T	SPI6
STM0316	pAE006468_06824	pepD	aminoacyl-histidine dipeptidase (peptidase D)	2	1	1	1	1c	0.00454546	997	C	T
STM0318	pAE006468_06871	yafA	putative hydrolase of the alpha/beta superfamily	1	0	1	1	1d	0.00454546	652	T	C
STM0322	pAE006468_06964	proA	gamma-glutamylphosphate reductase	3	2	1	1	1b	0.0021645	286	G	A
STM0332	pAE006468_07115	-	putative hydrolase or acyltransferase	1	0	1	1	3	6.33582e-09	251	C	T
STM0345	pAE006468_07352	-	putative inner membrane protein	2	0	2	2	1e	0.000101215	140	C	T
STM0345	pAE006468_07352	-	putative inner membrane protein	2	0	2	2	2	9.52926e-05	217	C	T
STM0347	pAE006468_07378	-	putative response regulator	1	0	1	1	1e	0.000101215	209	T	G
STM0360	pAE006468_07703	-	cytochrome BD2 subunit I	3	1	2	2	1a	1.78992e-10	1005	G	A
STM0360	pAE006468_07703	-	cytochrome BD2 subunit I	3	1	2	2	1b	0.0021645	1268	T	G
STM0361	pAE006468_07732	-	cytochrome BD2 subunit II	1	0	1	1	1f	7.61717e-12	667	C	T
STM0376	pAE006468_08086	sbmA	putative ABC superfamily transporter	1	0	1	1	1c	0.00454546	121	G	A
STM0381	pAE006468_08171	-	putative inner membrane protein	2	1	1	1	1d	0.00454546	413	G	A
STM0389	pAE006468_08289	yaiA	putative cytoplasmic protein	1	0	1	1	1f	7.61717e-12	122	T	C
STM0393	pAE006468_08343	yajF	putative sugar kinase/putative transcriptional regulator (NagC/XylR family)	4	1	3	1	1g	0.000164132	504	G	T
STM0431	pAE006468_09113	phnW	2-aminoethylphosphonate transport	3	1	2	1	1e	0.000101215	695	G	A
STM0436	pAE006468_09202	yajR	putative MFS family transporter	1	0	1	1	1c	0.00454546	113	A	T
STM0460	pAE006468_09724	mdlA	putative ABC superfamily (atp) transporter	2	1	1	1	3	6.33582e-09	158	C	T
STM0461	pAE006468_09755	mdlB	putative ABC superfamily (atp&membrane) transporter	3	2	1	2	1	5.73658e-05	359	C	T
STM0461	pAE006468_09755	mdlB	putative ABC superfamily (atp&membrane) transporter	3	2	1	2	1f	1.1898e-08	359	C	T
STM0474	pAE006468_09948	ybaJ	putative cytoplasmic protein	1	0	1	1	1d	0.00454546	104	G	A
STM0479	pAE006468_10134	-	putative transposase	1	0	1	1	1e	0.000101215	387	G	T
STM0490	pAE006468_10334	aes	acetyl esterase	1	0	1	1	1c	0.00454546	38	T	A
STM0504	pAE006468_10643	ybbN	putative thioredoxin protein	2	1	1	1	3	6.33582e-09	655	G	A
STM0510	pAE006468_10781	sfbA	putative ABC-type transport system ATPase component/cell division protein	3	1	2	1	1e	0.000101215	349	T	A
STM0516	pAE006468_10889	allR	putative regulatory protein	1	0	1	1	1e	0.000101215	466	G	A
STM0531	pAE006468_11219	ylbF	putative cytoplasmic protein	1	0	1	1	3	6.33582e-09	641	G	T
STM0534	pAE006468_11277	purE	phosphoribosylaminoimidazole carboxylase = AIR carboxylase, catalytic subunit	2	1	1	1	1a	1.78992e-10	403	C	G
STM0542	pAE006468_11388	folD	5,10-methylene-tetrahydrofolate dehydrogenase	2	1	1	1	1g	0.000164132	403	G	A
STM0543	pAE006468_11413	fimA	major type 1 subunit fimbrin (pilin)	2	0	2	1	1c	0.00454546	5	A	G	K2R	T	Fimbriae
STM0564	pAE006468_11701	ykgC	putative oxidoreductase	2	0	2	1	3	6.33582e-09	1102	G	A
STM0566	pAE006468_11730	ykgB	putative inner membrane protein	2	1	1	1	1c	0.00454546	419	T	C
STM0570	pAE006468_11827	apeE	outer membrane N-acetyl phenylalanine beta-naphthyl ester-cleaving esterase	4	1	3	1	1f	9.63572e-08	520	C	A
STM0571	pAE006468_11865	-	putative inner membrane protein	4	1	3	1	1g	0.000164132	1375	G	A
STM0574	pAE006468_11958	manZ	putative transport protein, PTS system	1	0	1	1	1a	1.78992e-10	160	G	T
STM0583	pAE006468_12074	ybdK	putative cytoplasmic protein	1	0	1	1	1d	0.00454546	1080	G	A
STM0588	pAE006468_12181	entF	enterobactin synthetase, component F (nonribosomal peptide synthetase)	3	0	3	1	1g	0.000164132	2332	C	T
STM0590	pAE006468_12279	fepC	enterobactin transporter	2	1	1	1	1a	1.78992e-10	55	A	G
STM0596	pAE006468_12405	entE	2,3-dihydroxybenzoate-AMP ligase	4	2	2	1	1e	0.000101215	217	G	A
STM0606	pAE006468_12615	ybdO	putative LysR family transcriptional regulator	3	1	2	1	1c	0.00454546	131	C	T
STM0623	pAE006468_12956	citD	citrate lyase acyl carrier protein (gamma chain)	2	1	1	1	1f	7.61717e-12	149	T	A
STM0628	pAE006468_13065	pagP	PhoPQ-activated gene	1	0	1	1	1d	0.00454546	103	T	G
STM0640	pAE006468_13263	mrdA	cell elongation specific transpeptidase of penicillin-binding protein 2 (peptidoglycan synthetase)	2	0	2	2	3	1.31996e-10	292	G	A
STM0640	pAE006468_13263	mrdA	cell elongation specific transpeptidase of penicillin-binding protein 2 (peptidoglycan synthetase)	2	0	2	2	1e	0.000101215	1894	G	A
STM0647	pAE006468_13391	rlpB	a minor lipoprotein	1	0	1	1	3	6.33582e-09	283	A	G
STM0648	pAE006468_13402	leuS	leucine tRNA synthetase	3	0	3	1	3	6.33582e-09	1837	G	A
STM0651	pAE006468_13476	-	putative permease	2	1	1	1	1b	0.0021645	415	A	C
STM0652	pAE006468_13493	-	putative sigma-54 dependent transcriptional regulator	6	2	4	1	1b	0.0021645	196	G	A
STM0658	pAE006468_13620	ybeV	putative molecular chaperone, DnaJ family	1	0	1	1	3	6.33582e-09	400	C	A
STM0661	pAE006468_13708	ybeK	putative purine nucleoside hydrolase	1	0	1	1	1e	0.000101215	698	G	A
STM0662	pAE006468_13726	gltL	glutamate/aspartate transporter	1	0	1	1	3	1.31996e-10	277	T	G
STM0665	pAE006468_13776	gltI	glutamate/aspartate transporter	1	0	1	1	1	2.40102e-14	743	A	C
STM0685	pAE006468_14081	nagE	Sugar Specific PTS family, n-acetylglucosamine-specific enzyme IIABC	1	0	1	1	1d	0.00454546	1010	T	C
STM0686	pAE006468_14116	glnS	glutamine tRNA synthetase	3	1	2	1	1g	0.000164132	1291	A	G
STM0690	pAE006468_14225	citB	citrate utilization protein b	1	0	1	1	1b	0.0021645	353	T	C
STM0691	pAE006468_14250	-	putative periplasmic protein	2	1	1	1	3	1.31996e-10	1165	C	A
STM0692	pAE006468_14274	-	putative LysR family transcriptional regulator	3	1	2	1	1g	2.60527e-07	593	G	A
STM0701	pAE006468_14420	speF	ornithine decarboxylase isozyme, inducible	2	0	2	1	1e	0.000101215	544	C	T
STM0703	pAE006468_14485	kdpD	sensory kinase in two-component regulatory system wtih KdpE	3	1	2	1	1e	0.000101215	1061	A	G
STM0705	pAE006468_14552	kdpB	P-type ATPase, high-affinity potassium transport system, B chain	3	1	2	1	1g	0.000164132	1124	T	C
STM0710	pAE006468_14661	ybgH	putative POT family transport protein	3	0	3	2	1g	0.000164132	755	C	A
STM0710	pAE006468_14661	ybgH	putative POT family transport protein	3	0	3	2	1e	0.000101215	1342	G	A
STM0738	pAE006468_15161	sucC	succinyl-CoA synthetase, beta subunit	1	0	1	1	1g	0.000164132	470	C	T
STM0758	pAE006468_15456	ybgR	putative CDF family transport protein	3	0	3	1	1e	0.000101215	583	G	A
STM0761	pAE006468_15505	-	fumarate hydratase Class I anaerobic	1	0	1	1	1f	7.61717e-12	478	G	C
STM0763	pAE006468_15532	-	transcriptional regulator, lysR family	3	0	3	1	1b	0.0021645	134	C	T
STM0769	pAE006468_15654	-	putative cytoplasmic protein	2	0	2	1	1c	0.00454546	497	A	G
STM0775	pAE006468_15774	galT	galactose-1-phosphate uridylyltransferase	4	0	4	1	1e	0.000101215	280	G	A
STM0779	pAE006468_15873	modE	transcriptional repressor of modABCD operon (molybdate uptake)	2	0	2	1	1c	0.00454546	499	G	A
STM0781	pAE006468_15897	modA	molybdate transporter	4	1	3	2	1	2.40102e-14	200	C	T
STM0781	pAE006468_15897	modA	molybdate transporter	4	1	3	2	3	6.33582e-09	203	G	A
STM0785	pAE006468_15968	ybhE	putative 3-carboxymuconate cyclase	1	0	1	1	1g	0.000164132	160	G	A
STM0789	pAE006468_16068	hutC	histidine utilization repressor	3	1	2	1	1e	0.000101215	653	C	T
STM0794	pAE006468_16183	bioB	biotin synthetase	1	0	1	1	1c	0.00454546	718	G	A
STM0795	pAE006468_16204	bioF	7-keto-8-aminopelargonic acid synthetase	1	0	1	1	1g	0.000164132	88	G	A
STM0812	pAE006468_16513	ybhO	cardiolipin (CL) synthase	1	0	1	1	1g	2.60527e-07	1163	C	A
STM0830	pAE006468_16867	glnH	glutamine high-affinity transporter	1	0	1	1	1a	1.78992e-10	156	T	A
STM0838	pAE006468_17040	ybiT	putative ATPase component of ABC transporter with duplicated ATPase domain	1	0	1	1	1g	0.000164132	1526	C	T
STM0851	pAE006468_17380	yliD	putative ABC transporter inner membrane component	1	0	1	1	1b	0.0021645	193	G	A
STM0855	pAE006468_17466	-	putative electron transfer flavoprotein beta subunit	1	0	1	1	1a	1.78992e-10	718	G	A	D205N	T	SPI14
STM0866	pAE006468_17670	mdfA	multidrug translocase	5	1	4	3	2	4.31188e-09	577	C	A
STM0866	pAE006468_17670	mdfA	multidrug translocase	5	1	4	3	1g	0.000164132	784	G	A
STM0866	pAE006468_17670	mdfA	multidrug translocase	5	1	4	3	1c	0.00454546	1042	A	G
STM0868	pAE006468_17718	-	putative transport protein/putative regulator	2	1	1	1	1g	0.000164132	980	C	T
STM0873	pAE006468_17813	ybjC	putative inner membrane protein	1	0	1	1	3	6.33582e-09	277	G	A
STM0884	pAE006468_17984	ulaA_1	putative inner membrane protein; homology to SgaT from Vibrio	2	0	2	1	1	2.40102e-14	1222	G	A
STM0890	pAE006468_18084	artI	arginine transport system	2	1	1	1	1g	0.000164132	433	C	T
STM0933	pAE006468_18945	ybjT	putative nucleoside-diphosphate-sugar epimerase	2	0	2	2	3	6.33582e-09	257	A	C
STM0933	pAE006468_18945	ybjT	putative nucleoside-diphosphate-sugar epimerase	2	0	2	2	3	1.31996e-10	610	A	G
STM0935	pAE006468_18997	poxB	pyruvate dehydrogenase/oxidase FAD and thiamine PPi cofactors, cytoplasmic in absence of cofactors	5	3	2	1	1c	0.00454546	692	T	C
STM0941	pAE006468_19149	ybjY	putative membrane protein	1	0	1	1	1a	1.78992e-10	521	C	T
STM0962	pAE006468_19588	ycaJ	putative polynucleotide enzyme	3	1	2	1	1e	0.000101215	288	G	T
STM0972	pAE006468_19812	sopD2	homologous to secreted protein sopD	3	0	3	1	1c	0.00454546	647	G	T	R216L	T	SPI2effector
STM0983	pAE006468_20043	ycaI	putative recombination protein	4	2	2	1	3	6.33582e-09	2261	G	T
STM0993	pAE006468_20274	mukE	putative chromosome partitioning	2	1	1	1	1d	0.00454546	56	C	T
STM0995	pAE006468_20382	ycbB	putative periplasmic protein	3	2	1	1	1a	1.78992e-10	1328	C	T
STM0998	pAE006468_20456	aspC	aspartate aminotransferase	2	0	2	1	1b	0.0021645	79	G	A
STM1058	pAE006468_21535	pyrD	dihydro-orotate oxidase	3	0	3	1	3	6.33582e-09	92	G	A
STM1061	pAE006468_21594	ycbY	putative N6-adenine-specific DNA methylase	3	1	2	1	1a	1.78992e-10	1175	C	A
STM1237	pAE006468_24836	ymfC	putative ribosomal large subunit pseudouridine synthase	1	0	1	1	1d	0.00454546	121	G	T
STM1240	pAE006468_24921	envF	putative envelope lipoprotein	2	0	2	1	1	2.40102e-14	668	A	C	A223D	NA	SPI11	SIFT error: insufficient number of sequences for comparison
STM1242	pAE006468_24954	envE	putative envelope protein	1	0	1	1	3	1.31996e-10	145	T	C	Y48H	NT	SPI11
STM1256	pAE006468_25161	-	putative ABC transporter	3	1	2	1	1e	0.000101215	64	A	C
STM1261	pAE006468_25249	-	putative cytoplasmic protein	1	0	1	1	1g	2.60527e-07	19	G	C
STM1287	pAE006468_25623	-	arylsulfatase regulator	2	0	2	1	1e	0.00384615	1025	G	T
STM1295	pAE006468_25774	sppA	protease IV	5	2	3	1	1e	0.000101215	1431	G	T
STM1304	pAE006468_25989	astA	arginine succinyltransferase	2	1	1	1	1e	0.000101215	1003	G	A
STM1305	pAE006468_26012	astD	succinylglutamic semialdehyde dehydrogenase	4	2	2	1	3	6.33582e-09	1468	G	A
STM1313	pAE006468_26167	celB	PTS family sugar specific enzyme II for cellobiose, arbutin, and salicin	4	2	2	1	1c	0.00454546	312	G	A
STM1316	pAE006468_26213	celF	phospho-beta-glucosidase	2	0	2	1	1a	1.78992e-10	695	C	A
STM1328	pAE006468_26450	-	putative outer membrane protein	2	1	1	1	1e	0.000101215	118	C	T
STM1332	pAE006468_26507	rfc	O-antigen polymerase	4	0	4	1	1g	0.000164132	170	A	G
STM1338	pAE006468_26628	pheT	phenylalanine tRNA synthetase, beta-subunit	3	1	2	1	1g	0.000164132	1457	G	A
STM1342	pAE006468_26706	btuD	vitamin B12 transport protein	1	0	1	1	1g	2.60527e-07	55	C	T
STM1345	pAE006468_26752	ydiU	putative cytoplasmic protein	1	0	1	1	1g	0.000164132	911	C	T
STM1351	pAE006468_26905	ydiT	putative ferredoxin	1	0	1	1	1a	1.78992e-10	139	G	A
STM1353	pAE006468_26939	ydiR	putative electron transfer flavoprotein	1	0	1	1	1c	0.00454546	39	C	A
STM1354	pAE006468_26959	ydiQ	putative electron transfer flavoprotein	3	0	3	3	1g	0.000164132	131	C	T
STM1354	pAE006468_26959	ydiQ	putative electron transfer flavoprotein	3	0	3	3	1	2.40102e-14	470	G	T
STM1354	pAE006468_26959	ydiQ	putative electron transfer flavoprotein	3	0	3	3	1	2.40102e-14	722	C	T
STM1357	pAE006468_27029	ydiF	putative acetyl-CoA:acetoacetyl-CoA transferase beta subunit	1	0	1	1	1	2.40102e-14	1205	G	A
STM1361	pAE006468_27117	ydiM	putative MFS family transport protein	2	0	2	2	1a	1.78992e-10	58	G	A
STM1361	pAE006468_27117	ydiM	putative MFS family transport protein	2	0	2	2	1g	0.000164132	1076	C	T
STM1365	pAE006468_27181	ydiJ	putative oxidase	4	1	3	1	3	1.31996e-10	1036	C	T
STM1371	pAE006468_27323	sufC	putative transport protein	1	0	1	1	3	6.33582e-09	539	C	T
STM1373	pAE006468_27357	sufS	selenocysteine lyase	1	0	1	1	1d	0.00454546	488	A	G
STM1375	pAE006468_27392	ynhG	putative LysM domain protein	3	1	2	2	3	6.33582e-09	644	C	T
STM1375	pAE006468_27392	ynhG	putative LysM domain protein	3	1	2	2	1d	0.00454546	656	C	T
STM1381	pAE006468_27502	orf245	putative cytoplasmic protein	2	0	2	2	3	6.33582e-09	142	T	A	Y48N	NT	SPI2
STM1381	pAE006468_27502	orf245	putative cytoplasmic protein	2	0	2	2	3	6.33582e-09	590	A	T	D197V	NT	SPI2
STM1383	pAE006468_27542	ttrA	tetrathionate reductase complex, subunit A	2	1	1	1	1c	0.00454546	901	T	C	F301L	NT	SPI2
STM1384	pAE006468_27598	ttrC	tetrathionate reductase complex, subunit C	2	1	1	1	1	1.53905e-11	560	G	A	R187H	NT	SPI2
STM1386	pAE006468_27642	ttrS	tetrathionate reductase complex: sensory transduction histidine kinase	8	4	4	2	1b	0.0021645	611	A	C	D204A	T	SPI2
STM1386	pAE006468_27642	ttrS	tetrathionate reductase complex: sensory transduction histidine kinase	8	4	4	2	1a	1.78992e-10	1262	T	G	V421G	NT	SPI2
STM1390	pAE006468_27721	orf242	putative regulatory proteins, merR family	3	0	3	2	1	2.40102e-14	198	A	C	K66N	NT	SPI2
STM1390	pAE006468_27721	orf242	putative regulatory proteins, merR family	3	0	3	2	1e	0.000101215	232	G	A	D78N	T	SPI2
STM1392	pAE006468_27748	ssrA	secretion system regulator: Sensor component	6	2	4	1	1d	0.00454546	904	A	G	T302A	T	SPI2
STM1395	pAE006468_27832	ssaD	secretion system apparatus protein	2	0	2	1	1e	0.000101215	862	C	T	L288F	T	SPI2
STM1399	pAE006468_27883	sscA	secretion system chaparone	2	1	1	1	1a	1.78992e-10	127	A	G	T43A	T	SPI2
STM1400	pAE006468_27892	sseC	secretion system effector	2	0	2	1	1b	0.0021645	1105	T	C	F369L	T	SPI2
STM1401	pAE006468_27915	sseD	secretion system effector	2	0	2	1	1b	0.0021645	382	G	A	V128I	T	SPI2
STM1422	pAE006468_28149	ssaU	secretion system apparatus protein	2	0	2	2	1e	0.000101215	320	T	G
STM1422	pAE006468_28149	ssaU	secretion system apparatus protein	2	0	2	2	1a	1.78992e-10	670	C	T
STM1431	pAE006468_28327	sodB	iron superoxide dismutase	3	0	3	1	1	2.40102e-14	47	C	T
STM1437	pAE006468_28424	ydhM	putative TetR/AcrR family transcriptional repressor	1	0	1	1	1f	1.54171e-08	230	C	G
STM1442	pAE006468_28518	ydhJ	putative multidrug resistance efflux pump	2	0	2	1	3	6.33582e-09	445	G	A
STM1449	pAE006468_28615	tyrS	tyrosine tRNA synthetase	1	0	1	1	1a	1.78992e-10	104	C	T
STM1453	pAE006468_28713	nth	endonuclease III	2	0	2	1	1g	2.60527e-07	281	G	A
STM1470	pAE006468_29026	tus	replication termination protein	2	1	1	1	1a	1.78992e-10	800	A	G
STM1479	pAE006468_29217	pntA	pyridine nucleotide transhydrogenase, alpha subunit	4	1	3	1	3	6.33582e-09	1148	C	T
STM1484	pAE006468_29315	-	putative protease	1	0	1	1	1c	0.00454546	547	A	G
STM1556	pAE006468_30659	-	putative Na+/H+ antiporter	2	0	2	1	1g	0.000164132	1387	G	A
STM1557	pAE006468_30685	-	putative aminotransferase	2	1	1	1	3	6.33582e-09	106	G	A
STM1558	pAE006468_30709	glgX	putative glycosyl hydrolase	1	0	1	1	1g	0.000164132	1255	T	C
STM1567	pAE006468_30926	adhP	alcohol dehydrogenase	2	1	1	1	3	1.31996e-10	692	C	T
STM1580	pAE006468_31273	narV	nitrate reductase 2, gamma subunit	3	0	3	1	3	6.33582e-09	55	A	G
STM1593	pAE006468_31529	srfA	ssrAB activated gene	1	0	1	1	1c	0.00454546	229	G	A
STM1595	pAE006468_31610	srfC	ssrAB activated gene	3	0	3	1	1c	0.00454546	1927	A	T
STM1603	pAE006468_31796	yncJ	putative periplasmic protein	1	0	1	1	3	1.31996e-10	179	G	A
STM1621	pAE006468_32096	yceI	putative periplasmic protein	2	0	2	1	1c	0.00454546	104	C	T
STM1622	pAE006468_32112	ydcG	putative periplasmic glucans biosynthesis protein	2	0	2	1	1c	0.00454546	194	C	T
STM1623	pAE006468_32148	-	putative carboxylesterase	2	0	2	1	1c	0.00454546	1189	G	A
STM1635	pAE006468_32392	-	putative ABC-type polar amino acid transport system	1	0	1	1	1d	0.00454546	270	G	T
STM1639	pAE006468_32466	cybB	cytochrome b(561)	1	0	1	1	1c	0.00454546	512	T	G
STM1641	pAE006468_32498	hrpA	ATP-dependent helicase	5	1	4	2	1d	0.00454546	172	G	A
STM1641	pAE006468_32498	hrpA	ATP-dependent helicase	5	1	4	2	1	2.40102e-14	355	C	A
STM1654	pAE006468_32812	ydaO	putative ATPase	1	0	1	1	1f	7.61717e-12	7	G	A
STM1657	pAE006468_32897	-	putative methyl-accepting chemotaxis protein	2	1	1	1	1	2.40102e-14	8	G	T
STM1660	pAE006468_32953	fnr	transcriptional regulator	1	0	1	1	3	1.31996e-10	711	G	A
STM1668	pAE006468_33055	-	putative outer membrane or exported protein	5	1	4	1	1c	0.00454546	716	C	T
STM1674	pAE006468_33180	-	putative AraC family bacterial regulatory helix-turn-helix protein	2	1	1	1	1c	0.00454546	13	C	T
STM1677	pAE006468_33238	-	putative LysR family transcriptional regulator	3	2	1	1	1e	0.000101215	361	C	A
STM1679	pAE006468_33279	mppA	periplasmic murein tripeptide transport protein	1	0	1	1	1e	0.000101215	1132	C	T
STM1681	pAE006468_33323	ycjG	putative chloromuconate cycloisomerase	2	1	1	1	1c	0.00454546	560	C	T
STM1692	pAE006468_33507	sapA	ABC superfamily peptide transport protein	2	0	2	1	1b	0.0021645	754	G	T
STM1695	pAE006468_33574	sapD	ABC superfamily peptide transport protein	1	0	1	1	3	6.33582e-09	721	G	T
STM1696	pAE006468_33591	sapF	ABC superfamily peptide transport protein	1	0	1	1	1e	0.000101215	310	C	T
STM1702	pAE006468_33696	rnb	RNase II	2	1	1	1	1e	0.000101215	727	A	C
STM1723	pAE006468_34169	trpE	anthranilate synthase, component I	4	2	2	1	1	2.40102e-14	562	A	C
STM1726	pAE006468_34259	trpB	tryptophan synthase, beta protein	1	0	1	1	1g	0.000164132	977	C	T
STM1742	pAE006468_34508	oppF	oligopeptide transport protein	1	0	1	1	1d	0.00454546	464	C	T
STM1753	pAE006468_34736	hnr	Response regulator in protein turnover	2	1	1	1	1b	0.0021645	259	G	T
STM1770	pAE006468_35131	chaB	cation transport regulator	1	0	1	1	1f	7.61717e-12	175	G	A
STM1784	pAE006468_35397	ychF	putative GTP-binding protein	1	0	1	1	1	2.40102e-14	365	C	T
STM1792	pAE006468_35555	appC	putative cytochrome oxidase, subunit I	1	0	1	1	1	2.40102e-14	1035	C	G
STM1796	pAE006468_35652	treA	trehalase, periplasmic	5	2	3	1	3	6.33582e-09	745	A	G
STM1804	pAE006468_35844	ycgB	putative cytoplasmic protein	1	0	1	1	3	6.33582e-09	1336	A	G
STM1826	pAE006468_36213	sdaA	L-serine deaminase I/L-threonine deaminase I	1	0	1	1	1	2.40102e-14	1235	G	A
STM1887	pAE006468_37356	yebK	putative transcriptional regulator	1	0	1	1	1b	0.0021645	232	A	C
STM1907	pAE006468_37754	cutC	copper homeostasis protein	5	1	4	1	1c	0.00454546	207	C	A
STM1910	pAE006468_37815	-	putative penicillin-binding protein	2	0	2	2	1b	0.0021645	304	A	C
STM1910	pAE006468_37815	-	putative penicillin-binding protein	2	0	2	2	3	6.33582e-09	1730	A	C
STM1913	pAE006468_37882	flhA	flagellar biosynthesis protein	1	0	1	1	1c	0.00454546	496	G	A
STM1914	pAE006468_37923	flhB	putative part of export apparatus for flagellar proteins	2	0	2	1	1g	0.000164132	218	A	T
STM1953	pAE006468_38534	yedO	putative 1-cyclopropane-carboxylate deaminase	2	0	2	1	1b	0.0021645	460	T	C
STM1958	pAE006468_38616	fliB	N-methylation of lysine residues in flagellin	2	1	1	1	1a	1.78992e-10	28	G	A	A10T	T	Flagella
STM2018	pAE006468_39615	cobU	cobinamide kinase	1	0	1	1	3	6.33582e-09	212	A	C
STM2022	pAE006468_39692	cbiN	synthesis of vitamin B12 adenosyl cobalamide precursor	3	0	3	1	1c	0.00454546	98	A	G
STM2032	pAE006468_39833	cbiD	synthesis of vitamin B12 adenosyl cobalamide precursor	2	1	1	1	1g	2.60527e-07	662	G	C
STM2035	pAE006468_39889	cbiA	synthesis of vitamin B12 adenosyl cobalamide precursor	5	1	4	1	3	1.31996e-10	259	G	A
STM2054	pAE006468_40246	pduT	propanediol utilization protein	3	0	3	2	1f	1.54171e-08	259	G	A
STM2054	pAE006468_40246	pduT	propanediol utilization protein	3	0	3	2	3	6.33582e-09	277	A	G
STM2063	pAE006468_40391	phsC	thiosulfate reductase cytochrome B subunit	1	0	1	1	1	2.40102e-14	329	T	G
STM2070	pAE006468_40604	yeeZ	putative dehydratase	1	0	1	1	1a	1.78992e-10	494	C	A
STM2074	pAE006468_40692	hisB	imidazole glycerol-phosphate dehydratase	1	0	1	1	1d	0.00454546	499	C	A
STM2079	pAE006468_40770	wzzB	regulator of length of O-antigen component of lipopolysaccharide chains	2	0	2	1	1d	0.00454546	335	A	G
STM2102	pAE006468_41191	wzxC	putative export protein	1	0	1	1	1g	0.000164132	1115	T	C
STM2123	pAE006468_41668	yegE	putative PAS/PAC domain protein	4	2	2	1	1d	0.00454546	2573	C	T
STM2125	pAE006468_41750	yegD	chaperone	2	0	2	1	1c	0.00454546	265	G	A
STM2128	pAE006468_41872	yegO	putative resistance protein	8	3	5	2	1d	0.00454546	37	G	A
STM2128	pAE006468_41872	yegO	putative resistance protein	8	3	5	2	1d	0.00454546	2587	G	A
STM2130	pAE006468_41950	baeS	sensory kinase in two-component regulatoyr system wtih BaeR	2	1	1	1	1c	0.00454546	1159	T	C
STM2139	pAE006468_42136	-	putative inner membrane protein	3	1	2	1	1d	0.00454546	190	G	A
STM2150	pAE006468_42339	stcC	putative outer membrane protein	2	0	2	1	1c	0.00454546	755	G	A	R252H	NT	Fimbriae
STM2151	pAE006468_42386	stcB	putative periplasmic chaperone protein	3	0	3	1	1e	0.000101215	634	A	G	I212V	T	Fimbriae
STM2156	pAE006468_42484	yehR	putative lipoprotein	2	0	2	2	1d	0.00454546	377	T	C
STM2156	pAE006468_42484	yehR	putative lipoprotein	2	0	2	2	1c	0.00454546	436	G	A
STM2164	pAE006468_42618	yehY	putative ABC-type proline/glycine betaine transport system, permease component	4	1	3	2	1g	0.000164132	53	T	C
STM2164	pAE006468_42618	yehY	putative ABC-type proline/glycine betaine transport system, permease component	4	1	3	2	1e	0.000101215	1157	C	T
STM2172	pAE006468_42815	yohG	putative outer membrane efflux protein	2	0	2	1	1c	0.00454546	1186	G	A
STM2179	pAE006468_42947	-	putative sugar transporter	3	1	2	1	1d	0.00454546	894	C	A
STM2183	pAE006468_43011	cdd	cytidine/deoxycytidine deaminase	2	1	1	1	1e	0.000101215	550	T	C
STM2189	pAE006468_43120	mglA	galactose (methyl-galactoside) transport protein	1	0	1	1	1g	0.000164132	756	G	T
STM2191	pAE006468_43181	galS	GalR/LacI family transcriptional repressor of mgl operon	1	0	1	1	1e	0.000101215	454	G	A
STM2192	pAE006468_43202	yeiB	putative inner membrane protein	2	0	2	1	1e	0.000101215	685	C	A
STM2218	pAE006468_43764	yejE	putative ABC-type dipeptide/oligopeptide/nickel transport systems, permease component	1	0	1	1	1c	0.00454546	935	C	A
STM2255	pAE006468_44392	napC	periplasmic nitrate reductase	1	0	1	1	1e	0.000101215	30	G	T
STM2257	pAE006468_44414	napH	ferredoxin-type protein	1	0	1	1	1c	0.00454546	675	A	C
STM2271	pAE006468_44723	rcsC	sensory histidine kinase in two-component regulatory system with RcsB	4	1	3	1	1d	0.00454546	607	G	A
STM2280	pAE006468_44981	-	putative permease	2	0	2	1	1a	1.78992e-10	891	G	C
STM2284	pAE006468_45074	glpA	sn-glycerol-3-phosphate dehydrogenase (anaerobic), large subunit	3	0	3	1	1g	0.000164132	644	G	A
STM2285	pAE006468_45103	glpB	sn-glycerol-3-phosphate dehydrogenase (anaerobic), membrane anchor subunit	4	2	2	1	3	1.31996e-10	325	G	T
STM2291	pAE006468_45225	yfaW	putative galactonate dehydratase	4	1	3	1	1f	1.54171e-08	293	A	C
STM2310	pAE006468_45611	menF	isochorismate synthase	1	0	1	1	3	6.33582e-09	997	C	A
STM2316	pAE006468_45744	nuoN	NADH dehydrogenase I chain N	2	1	1	1	1	2.40102e-14	527	C	T
STM2333	pAE006468_46116	yfbS	putative response regulator	2	1	1	1	3	6.33582e-09	1051	C	A
STM2335	pAE006468_46167	yfbU	putative cytoplasmic protein	3	1	2	1	3	6.33582e-09	487	A	T
STM2339	pAE006468_46249	yfcC	putative integral membrane protein	3	1	2	1	1d	0.00454546	284	T	C
STM2350	pAE006468_46446	yfcH	putative sugar nucleotide epimerase	2	0	2	1	3	1.31996e-10	248	G	A
STM2352	pAE006468_46478	hisM	histidine and lysine/arginine/ornithine transport protein	2	0	2	2	1a	1.78992e-10	286	G	A
STM2352	pAE006468_46478	hisM	histidine and lysine/arginine/ornithine transport protein	2	0	2	2	1b	0.0021645	476	C	A
STM2355	pAE006468_46533	argT	lysine/arginine/ornithine transport protein	2	0	2	2	1a	1.78992e-10	70	C	A
STM2355	pAE006468_46533	argT	lysine/arginine/ornithine transport protein	2	0	2	2	1b	0.0021645	424	T	G
STM2361	pAE006468_46672	-	putative regulatory protein	2	0	2	1	1g	2.60527e-07	158	C	T
STM2371	pAE006468_46886	flk	cell division protein	2	0	2	1	3	6.33582e-09	875	T	G
STM2372	pAE006468_46910	yfcj	putative transport protein	3	1	2	1	1g	0.000164132	512	T	A
STM2388	pAE006468_47176	yfcX	putative dehydrogenase	2	0	2	1	1f	0.00010898	1223	C	A
STM2393	pAE006468_47305	yfdC	putative transport	4	1	3	2	2	4.31188e-09	265	G	A
STM2393	pAE006468_47305	yfdC	putative transport	4	1	3	2	1d	0.00454546	604	G	A
STM2403	pAE006468_47549	glk	glucokinase	3	2	1	1	1d	0.00454546	215	T	C
STM2405	pAE006468_47599	-	putative thiamine pyrophosphate enzymes	6	2	4	1	1b	0.0021645	1033	C	A
STM2409	pAE006468_47704	nupC	NUP family nucleoside transport protein	3	0	3	1	1a	1.78992e-10	271	T	C
STM2414	pAE006468_47789	yfeD	putative negative regulator	1	0	1	1	1c	0.00454546	113	T	C
STM2422	pAE006468_47889	xapA	xanthosine phosphorylase	2	0	2	2	2	9.52926e-05	215	G	A
STM2422	pAE006468_47889	xapA	xanthosine phosphorylase	2	0	2	2	1g	0.000164132	291	G	A
STM2427	pAE006468_47961	lig	DNA ligase	2	1	1	1	1e	0.000101215	154	C	T
STM2430	pAE006468_48032	cysK	subunit of cysteine synthase A and O-acetylserine sulfhydrolase A	2	1	1	1	1d	0.00454546	139	G	T
STM2435	pAE006468_48108	pdxK	pyridoxal-pyridoxamine kinase	3	0	3	2	1c	0.00454546	634	G	A
STM2435	pAE006468_48108	pdxK	pyridoxal-pyridoxamine kinase	3	0	3	2	3	6.33582e-09	682	G	A
STM2461	pAE006468_48593	eutG	putative transport protein in ethanolamine utilization	1	0	1	1	1d	0.00454546	968	G	A
STM2466	pAE006468_48664	eutD	putative phosphotransacetylase in ethanolamine utilization	2	0	2	2	1a	1.78992e-10	48	A	C
STM2466	pAE006468_48664	eutD	putative phosphotransacetylase in ethanolamine utilization	2	0	2	2	1d	0.00454546	668	A	C
STM2474	pAE006468_48813	tktB	transketolase 2 isozyme	5	2	3	2	1	2.40102e-14	1499	T	C
STM2474	pAE006468_48813	tktB	transketolase 2 isozyme	5	2	3	2	3	1.31996e-10	1721	G	A
STM2486	pAE006468_49172	-	putative inner membrane protein	1	0	1	1	1e	0.000101215	277	A	G
STM2491	pAE006468_49255	bcp	thioredoxin dependent thiol peroxidase	1	0	1	1	1d	0.00454546	17	C	T
STM2523	pAE006468_50167	gcpE	putative protein	2	1	1	1	1g	0.000164132	155	A	G
STM2527	pAE006468_50245	-	putative polyferredoxin	2	0	2	1	1f	0.00010898	730	G	A
STM2528	pAE006468_50265	-	putative dimethylsulfoxide reductase	2	0	2	1	1a	1.78992e-10	127	G	A
STM2543	pAE006468_50664	nifS	putative aminotransferase class-V	3	2	1	1	1g	0.000164132	568	A	G
STM2549	pAE006468_50772	asrB	anaerobic sulfide reductase	2	0	2	1	1c	0.00454546	449	A	G
STM2556	pAE006468_50924	hmpA	dihydropteridine reductase 2	4	1	3	1	1a	1.78992e-10	667	C	T	R223C	NT	Nitric oxide detoxification
STM2567	pAE006468_51253	yfhD	putative periplasmic amino acid binding protein	3	1	2	1	1d	0.00454546	859	G	A
STM2570	pAE006468_51320	-	putative phosphotransferase system IIB components	4	2	2	1	1a	1.78992e-10	959	C	A
STM2574	pAE006468_51399	-	putative permease	3	1	2	1	1	2.40102e-14	544	T	C
STM2641	pAE006468_52530	nadB	quinolinate synthetase, B protein	2	0	2	1	3	6.33582e-09	239	G	A
STM2650	pAE006468_52690	yfiP	putative cytoplasmic protein	1	0	1	1	1d	0.00454546	608	G	A
STM2655	pAE006468_52820	-	putative cytoplasmic protein	2	0	2	1	1c	0.00454546	98	T	G
STM2669	pAE006468_53112	tyrA	chorismate mutase T	1	0	1	1	1a	1.78992e-10	673	T	A
STM2677	pAE006468_53233	ffh	4.5S-RNP protein	1	0	1	1	1a	1.78992e-10	1111	A	G
STM2679	pAE006468_53271	yfjD	putative membrane protein	2	0	2	1	1b	0.0021645	1120	G	C
STM2780	pAE006468_55170	pipB2	pipB-like protein	1	0	1	1	1f	0.00010898	893	G	T	S298I	T	SPI2 effector
STM2783	pAE006468_55238	nxiA	putative nickel transporter	2	1	1	1	1d	0.00454546	443	T	C
STM2789	pAE006468_55363	csiD	putative cytoplasmic protein	3	1	2	1	1d	0.00454546	20	T	C
STM2790	pAE006468_55379	ygaF	putative sarcosine oxidase-like protein	2	0	2	2	1g	0.000164132	172	C	T
STM2790	pAE006468_55379	ygaF	putative sarcosine oxidase-like protein	2	0	2	2	1d	0.00454546	730	A	C
STM2794	pAE006468_55480	ygaE	putative GntR family transcriptional repressor	1	0	1	1	1e	0.000101215	648	T	G
STM2799	pAE006468_55532	stpA	DNA-binding protein with chaperone activity	2	1	1	1	1d	0.00454546	168	G	T
STM2804	pAE006468_55606	-	putative cytoplasmic protein	1	0	1	1	1f	0.00010898	85	A	G
STM2805	pAE006468_55621	nrdH	glutaredoxin-like protein	2	1	1	1	1b	0.0021645	209	A	G
STM2807	pAE006468_55636	nrdE	ribonucleoside diphosphate reductase 2, alpha subunit	2	0	2	2	1a	1.78992e-10	209	G	A
STM2807	pAE006468_55636	nrdE	ribonucleoside diphosphate reductase 2, alpha subunit	2	0	2	2	1g	0.000164132	1617	G	T
STM2815	pAE006468_55845	emrB	putative MFS superfamily multidrug transport protein	1	0	1	1	1c	0.00454546	1241	C	A
STM2817	pAE006468_55899	luxS	quorum sensing protein	3	0	3	1	1b	0.0021645	23	C	T
STM2830	pAE006468_56100	ygaD	putative cytoplasmic protein	1	0	1	1	1c	0.00454546	47	C	T
STM2832	pAE006468_56140	srlA	PTS family glucitol/sorbitol-specific enzyme IIC component	2	0	2	2	1d	0.00454546	67	T	C
STM2832	pAE006468_56140	srlA	PTS family glucitol/sorbitol-specific enzyme IIC component	2	0	2	2	1d	0.00454546	482	C	A
STM2833	pAE006468_56151	srlE	PTS family, glucitol/sorbitol-specific IIB component	1	0	1	1	1c	0.00454546	370	C	G
STM2838	pAE006468_56227	gutQ	putative polysialic acid capsule expression protein	4	2	2	1	1	2.40102e-14	796	C	A
STM2839	pAE006468_56243	ygaA	putative EBP family regulator	4	1	3	1	1a	1.78992e-10	1202	C	T
STM2845	pAE006468_56405	hycI	protease involved in processing C-terminal end of HycE	3	1	2	2	1g	0.000164132	229	G	T
STM2845	pAE006468_56405	hycI	protease involved in processing C-terminal end of HycE	3	1	2	2	1b	0.0021645	356	G	A
STM2846	pAE006468_56413	hycH	protein for processing of HycE	2	1	1	1	1d	0.00454546	190	G	A
STM2856	pAE006468_56574	hypC	putative hydrogenase expression/formation protein	1	0	1	1	3	6.33582e-09	86	A	T
STM2859	pAE006468_56629	fhlA	formate hydrogen-lyase transcriptional activator for fdhF, hyc and hyp operons	2	0	2	1	1d	0.00454546	542	G	A
STM2872	pAE006468_56851	prgJ	cytoplasmic cell invasion protein	1	0	1	1	1c	0.00454546	91	G	A	D31N	T	SPI1
STM2877	pAE006468_56933	iagB	cell invasion protein	2	1	1	1	1d	0.00454546	421	A	G	K141E	T	SPI1
STM2885	pAE006468_57051	sipB	cell invasion protein	1	0	1	1	1a	1.78992e-10	1192	G	A	V398I	T	SPI1 effector
STM2897	pAE006468_57238	invE	invasion protein	2	1	1	1	1c	0.00454546	1097	G	A	R366H	NT	SPI1
STM2916	pAE006468_57586	ygbL	putative fuculose phosphate aldolase	1	0	1	1	1	2.40102e-14	289	G	A
STM2917	pAE006468_57603	ygbK	putative tRNA synthase	2	1	1	2	1	5.73658e-05	1051	G	A
STM2917	pAE006468_57603	ygbK	putative tRNA synthase	2	1	1	2	1f	1.1898e-08	1051	G	A
STM2938	pAE006468_57995	cas1	putative cytoplasmic protein	1	0	1	1	1	2.40102e-14	397	T	G
STM2939	pAE006468_58012	ygcH	putative cytoplasmic protein	4	1	3	3	3	1.31996e-10	268	C	T
STM2939	pAE006468_58012	ygcH	putative cytoplasmic protein	4	1	3	3	3	1.31996e-10	440	C	T
STM2939	pAE006468_58012	ygcH	putative cytoplasmic protein	4	1	3	3	1b	0.0021645	605	C	A
STM2953	pAE006468_58385	pyrG	CTP synthetase	1	0	1	1	1b	0.0021645	880	A	G
STM2960	pAE006468_58602	gudD	d-glucarate dehydratase	2	0	2	1	1e	0.000101215	1253	G	T
STM2961	pAE006468_58630	ygcY	putative d-glucarate dehydratase	1	0	1	1	1c	0.00454546	1081	C	A
STM2974	pAE006468_58883	fucA	L-fuculose-1-phosphate aldolase	1	0	1	1	1f	2.25476e-06	500	C	T
STM2993	pAE006468_59245	recD	exonuclease V, alpha chain	1	0	1	1	3	1.31996e-10	1522	T	G
STM2996	pAE006468_59400	recC	exonuclease V, subunit	6	3	3	1	1b	0.0021645	2810	C	T
STM3009	pAE006468_59685	ygeD	putative efflux protein	2	0	2	2	1e	0.000101215	505	G	A
STM3009	pAE006468_59685	ygeD	putative efflux protein	2	0	2	2	1g	0.000164132	761	C	T
STM3014	pAE006468_59832	lysR	positive LysR family transcriptional regulator	1	0	1	1	1d	0.00454546	10	G	A
STM3018	pAE006468_59925	kduI	putative pectin degrading enzyme	2	1	1	1	1f	9.63572e-08	271	G	A
STM3019	pAE006468_59952	yqeF	putative acetyl-CoA acetyltransferase	1	0	1	1	1d	0.00454546	790	G	T
STM3022	pAE006468_60014	-	putative transport protein	3	0	3	3	1b	0.0021645	341	A	T
STM3022	pAE006468_60014	-	putative transport protein	3	0	3	3	1c	0.00454546	396	C	A
STM3022	pAE006468_60014	-	putative transport protein	3	0	3	3	1b	0.0021645	674	A	T
STM3025	pAE006468_60061	STM3025	putative cytoplasmic protein	1	0	1	1	2	9.52926e-05	28	C	T
STM3028	pAE006468_60124	stdB	putative outer membrane usher protein	5	1	4	2	1f	2.25476e-06	440	C	T	P147L	NT	Fimbriae
STM3028	pAE006468_60124	stdB	putative outer membrane usher protein	5	1	4	2	1c	0.00454546	1654	G	A	G552R	NT	Fimbriae
STM3053	pAE006468_60553	gcvP	glycine cleavage complex protein P	4	2	2	1	3	6.33582e-09	62	C	T
STM3065	pAE006468_60864	yggE	putative periplasmic immunogenic protein	1	0	1	1	1e	0.00384615	188	A	C
STM3066	pAE006468_60880	yggA	putative LYSE family amino acid transport protein	3	0	3	2	1b	0.0021645	35	G	A
STM3066	pAE006468_60880	yggA	putative LYSE family amino acid transport protein	3	0	3	2	1b	0.0021645	235	T	C
STM3068	pAE006468_60920	fba	fructose-bisphosphate aldolase	2	1	1	1	1a	1.78992e-10	296	A	G
STM3070	pAE006468_60952	epd	D-erythrose 4-phosphate dehydrogenase	4	1	3	2	1d	0.00454546	350	C	T
STM3070	pAE006468_60952	epd	D-erythrose 4-phosphate dehydrogenase	4	1	3	2	1d	0.00454546	380	G	A
STM3072	pAE006468_60988	-	putative inner membrane protein	2	0	2	1	1d	0.00454546	475	A	C
STM3073	pAE006468_60996	-	putative ABC-type cobalt transport system	2	0	2	1	1f	1.54171e-08	583	T	G
STM3083	pAE006468_61178	-	putative mannitol dehydrogenase	2	1	1	1	3	1.31996e-10	805	G	A
STM3095	pAE006468_61416	gshB	glutathione synthetase	1	0	1	1	3	6.33582e-09	67	G	T
STM3096	pAE006468_61437	yqgE	putative transcriptional regulator	1	0	1	1	1a	1.78992e-10	544	G	A
STM3103	pAE006468_61537	yggV	putative xanthosine triphosphate pyrophosphatase	3	1	2	1	1a	1.78992e-10	534	C	A
STM3104	pAE006468_61546	yggW	putative oxidase	2	1	1	1	1	2.40102e-14	943	C	T
STM3107	pAE006468_61617	yggN	putative periplasmic protein	1	0	1	1	1f	2.25476e-06	208	C	A
STM3112	pAE006468_61684	mltC	membrane-bound lytic murein transglycosylase C	1	0	1	1	1e	0.000101215	454	C	A
STM3114	pAE006468_61733	speC	ornithine decarboxylase isozyme	5	2	3	3	3	1.31996e-10	56	A	G
STM3114	pAE006468_61733	speC	ornithine decarboxylase isozyme	5	2	3	3	1g	0.000164132	686	C	T
STM3114	pAE006468_61733	speC	ornithine decarboxylase isozyme	5	2	3	3	1a	1.78992e-10	1013	G	A
STM3164	pAE006468_62705	yqhD	putative alcohol dehydrogenase	4	2	2	1	1e	0.000101215	871	G	A
STM3172	pAE006468_62898	sufI	suppressor of ftsI	2	0	2	1	3	6.33582e-09	1096	G	A
STM3175	pAE006468_62989	-	putative bacterial regulatory helix-turn-helix protein	2	0	2	1	1c	0.00454546	146	C	T
STM3186	pAE006468_63174	tolC	outer membrane channel	1	0	1	1	3	1.31996e-10	235	C	A
STM3187	pAE006468_63206	ygiB	putative inner membrane protein	1	0	1	1	3	6.33582e-09	634	A	G
STM3189	pAE006468_63245	ygiD	putative cytoplasmic protein	2	0	2	2	3	6.33582e-09	308	C	A
STM3189	pAE006468_63245	ygiD	putative cytoplasmic protein	2	0	2	2	1e	0.000101215	730	C	G
STM3216	pAE006468_63804	cheM	putative methyl-accepting chemotaxis protein	2	0	2	1	1g	0.000164132	413	G	T
STM3220	pAE006468_63942	ygjO	putative methyltransferase	2	0	2	1	1c	0.00454546	1072	G	A
STM3235	pAE006468_64168	yhaJ	putative LysR family transcriptional regulator	4	2	2	1	1c	0.00454546	162	C	A
STM3239	pAE006468_64241	yhaO	putative HAAAP family transport protein	2	1	1	1	1d	0.00454546	634	C	A
STM3240	pAE006468_64272	tdcG	L-serine deaminase	4	3	1	1	1f	7.61717e-12	792	T	G
STM3252	pAE006468_64573	agaR	aga operon transcriptional repressor	1	0	1	1	1e	0.000101215	353	T	C
STM3261	pAE006468_64746	gatD	galactitol-1-phosphate dehydrogenase	2	0	2	1	1b	0.0021645	50	G	A
STM3276	pAE006468_64998	yhbW	putative alkanal monooxygenase	2	0	2	1	1b	0.0021645	7	G	A
STM3280	pAE006468_65074	deaD	cysteine sulfinate desulfinase	1	0	1	1	1g	0.000164132	413	C	T
STM3282	pAE006468_65131	pnp	polynucleotide phosphorylase	2	1	1	1	1a	1.78992e-10	536	T	C
STM3288	pAE006468_65264	yhbC	putative cytoplasmic protein	1	0	1	1	1d	0.00454546	13	C	T
STM3291	pAE006468_65313	-	putative cytoplasmic protein	1	0	1	1	1b	0.0021645	571	C	T
STM3300	pAE006468_65453	dacB	D-alanyl-D-alanine carboxypeptidase	4	1	3	1	1e	0.000101215	806	C	G
STM3332	pAE006468_66041	yhcG	putative cytoplasmic protein	5	1	4	1	1a	1.78992e-10	415	G	T
STM3339	pAE006468_66197	nanA	N-acetylneuraminate lyase	1	0	1	1	1g	0.000164132	29	C	T
STM3341	pAE006468_66233	sspB	stringent starvation protein B	1	0	1	1	1a	1.78992e-10	239	C	T
STM3369	pAE006468_66715	yhdP	putative protease	6	4	2	2	1	5.73658e-05	3100	T	C
STM3369	pAE006468_66715	yhdP	putative protease	6	4	2	2	1f	1.1898e-08	3100	T	C
STM3373	pAE006468_66835	mreC	rod shape-determining protein	1	0	1	1	1g	0.000164132	604	G	A
STM3380	pAE006468_66999	accC	acetyl CoA carboxylase	1	0	1	1	1e	0.000101215	908	T	C
STM3451	pAE006468_68001	yheN	putative ACR involved in intracellular sulfur reduction	1	0	1	1	1e	0.000101215	40	A	G
STM3462	pAE006468_68183	yheT	putative hydrolase	2	0	2	1	1	2.40102e-14	88	G	A
STM3468	pAE006468_68298	argD	acetylornithine transaminase	3	1	2	1	1g	1.82369e-06	17	C	T
STM3473	pAE006468_68366	yhfC	putative MFS family transport protein	1	0	1	1	1e	0.000101215	506	T	G
STM3474	pAE006468_68393	nirB	nitrite reductase large subunit	1	0	1	1	1d	0.00454546	1013	G	A
STM3477	pAE006468_68465	cysG	siroheme synthase	1	0	1	1	1d	0.00454546	326	C	T
STM3498	pAE006468_68946	yrfI	heat shock protein 33	3	0	3	2	3	6.33582e-09	355	A	G
STM3498	pAE006468_68946	yrfI	heat shock protein 33	3	0	3	2	1g	0.000164132	571	G	A
STM3499	pAE006468_68967	yhgE	putative inner membrane protein	2	0	2	1	1b	0.0021645	1471	C	T
STM3507	pAE006468_69193	yhgG	putative cytoplasmic protein	1	0	1	1	3	6.33582e-09	100	G	T
STM3519	pAE006468_69493	rtcB	putative cytoplasmic protein	1	0	1	1	2	4.31188e-09	800	T	G
STM3541	pAE006468_70024	gntU	low affinity gluconate permease	2	1	1	1	1g	0.000164132	850	C	T
STM3546	pAE006468_70129	yhhY	putative transferase	1	0	1	1	1g	0.000164132	46	G	A
STM3549	pAE006468_70179	-	putative inner membrane protein	3	0	3	2	1	2.40102e-14	562	G	A
STM3549	pAE006468_70179	-	putative inner membrane protein	3	0	3	2	3	6.33582e-09	578	C	A
STM3553	pAE006468_70265	ugpQ	cytosolic glycerophosphodiester phosphodiesterase	3	1	2	1	1c	0.00454546	221	A	T
STM3562	pAE006468_70413	livM	high-affinity branched-chain amino acid transporter	4	1	3	1	3	1.31996e-10	1261	A	G
STM3564	pAE006468_70453	livK	high-affinity branched-chain amino acid transporter	3	1	2	1	1g	0.000164132	886	A	G
STM3585	pAE006468_70815	yhhJ	putative ABC superfamily transport protein	1	0	1	1	1b	0.0021645	1066	G	T
STM3588	pAE006468_70913	yhiN	putative periplasmic protein	6	1	5	1	1b	0.0021645	344	T	C
STM3592	pAE006468_70997	yhiP	putative POT family peptide transport protein	2	0	2	1	1c	0.00454546	1060	T	C
STM3595	pAE006468_71077	-	putative phosphatase	2	0	2	1	3	1.31996e-10	419	C	T
STM3605	pAE006468_71327	-	putative phage endolysin	1	0	1	1	3	6.33582e-09	109	G	A
STM3609	pAE006468_71404	yhjE	putative MFS family transport protein	1	0	1	1	1e	0.000101215	254	G	A
STM3613	pAE006468_71509	yhjJ	putative Zn-dependent peptidase	5	1	4	1	1e	0.000101215	283	G	A
STM3622	pAE006468_71810	yhjS	putative cytoplasmic protein	3	0	3	1	1b	0.0021645	1175	T	C
STM3625	pAE006468_71904	yhjV	putative HAAAP family transport protein	1	0	1	1	1c	0.00454546	479	T	C
STM3633	pAE006468_72099	-	putative bacterial regulatory protein	3	2	1	1	1b	0.0021645	911	C	T
STM3644	pAE006468_72313	bisC	biotin sulfoxide reductase	1	0	1	1	3	6.33582e-09	1871	C	A
STM3657	pAE006468_72558	-	putative outer membrane lipoprotein	1	0	1	1	1g	0.000164132	212	G	A
STM3659	pAE006468_72584	yiaB	putative inner membrane protein	1	0	1	1	1a	1.78992e-10	199	C	T
STM3660	pAE006468_72596	xylB	xylulokinase	3	0	3	1	1d	0.00454546	1300	A	G
STM3674	pAE006468_72894	lyxK	cryptic L-xylulose kinase	2	0	2	1	1g	0.000164132	1487	A	G
STM3678	pAE006468_72968	-	putative bacterial regulatory helix-turn-helix protein	2	0	2	1	1a	1.78992e-10	448	G	T
STM3682	pAE006468_73077	selB	selenocysteinyl-tRNA-specific translation factor	2	0	2	1	1a	1.78992e-10	128	C	T
STM3683	pAE006468_73116	selA	selenocysteine synthase	1	0	1	1	1g	0.000164132	130	C	T
STM3697	pAE006468_73445	-	putative mandelate racemase	1	0	1	1	1e	0.000101215	305	G	C
STM3698	pAE006468_73475	-	putative permease	1	0	1	1	1a	1.78992e-10	326	T	C
STM3699	pAE006468_73504	cysE	serine acetyltransferase	2	0	2	1	1e	0.000101215	371	G	A
STM3707	pAE006468_73645	yibD	putative glycosyltransferase	3	1	2	1	1a	1.78992e-10	551	T	C
STM3757	pAE006468_74629	misL	putative autotransported protein	4	1	3	2	1b	0.0021645	1769	T	C	V590A	NT	SPI3
STM3757	pAE006468_74629	misL	putative autotransported protein	4	1	3	2	3	6.33582e-09	2221	T	A	S741T	T	SPI3
STM3763	pAE006468_74760	mgtB	Mg2+ transport protein	3	2	1	1	1c	0.00454546	182	T	C
STM3770	pAE006468_74920	-	putative phosphotransferase system enzyme IIC	2	1	1	1	1a	1.78992e-10	545	C	A	S182Y	NT	SPI3
STM3771	pAE006468_74938	-	putative phosphotransferase system enzyme IIB	1	0	1	1	1f	7.61717e-12	305	G	A	R102H	T	SPI3
STM3781	pAE006468_75124	-	putative sugar (pentulose and hexulose) kinase	4	1	3	1	1e	0.000101215	953	A	G	D318G	T	SPI3
STM3782	pAE006468_75154	-	putative PTS system galactitol-specific enzyme IIC component	5	1	4	3	1c	0.00454546	125	C	T	A42V	NT	SPI3
STM3782	pAE006468_75154	-	putative PTS system galactitol-specific enzyme IIC component	5	1	4	3	1c	0.00454546	1194	G	T	E398D	T	SPI3
STM3782	pAE006468_75154	-	putative PTS system galactitol-specific enzyme IIC component	5	1	4	3	1c	0.00454546	1240	T	C	F414L	T	SPI3
STM3811	pAE006468_75714	yidR	putative cytoplasmic protein	2	0	2	2	1a	1.78992e-10	121	A	G
STM3811	pAE006468_75714	yidR	putative cytoplasmic protein	2	0	2	2	1a	1.78992e-10	766	A	G
STM3828	pAE006468_76085	dgoA	galactonate dehydratase	3	1	2	1	3	6.33582e-09	1066	A	T
STM3851	pAE006468_76587	yieG	putative xanthine/uracil permeases family	2	0	2	1	1d	0.00454546	1393	G	T
STM3852	pAE006468_76615	yieH	putative phosphatase/phosphohexomutase	2	0	2	1	1e	0.000101215	480	G	T
STM3860	pAE006468_76770	-	putative dipeptide/oligopeptide/nickel ABC-type transport systems	3	0	3	1	1d	0.00454546	1138	C	T
STM3899	pAE006468_77561	yifB	putative magnesium chelatase, subunit ChlI	1	0	1	1	1g	0.000164132	1280	G	A
STM3926	pAE006468_78098	wzxE	O-antigen translocase in LPS biosyntesis	1	0	1	1	1e	0.000101215	1237	C	T
STM3927	pAE006468_78125	-	putative inner membrane protein	3	0	3	2	1c	0.00454546	236	G	T
STM3927	pAE006468_78125	-	putative inner membrane protein	3	0	3	2	1g	0.000164132	634	A	G
STM3928	pAE006468_78144	wecF	TDP-Fuc4NAc:lipidII transferase	3	2	1	1	1d	0.00454546	859	T	C
STM3948	pAE006468_78482	yigA	putative cytoplasmic protein	1	0	1	1	1c	0.00454546	157	C	T
STM3953	pAE006468_78608	yigF	putative inner membrane protein	2	0	2	1	1c	0.00454546	262	A	G
STM3954	pAE006468_78615	yigG	putative inner membrane protein	1	0	1	1	1d	0.00454546	55	C	T
STM4005	pAE006468_79630	glnG	EBP family response regulator in two-component regulatory system with GlnL	3	1	2	1	1g	0.000164132	1393	G	A
STM4018	pAE006468_79906	yihP	putative GPH family transport protein	2	1	1	1	1c	0.00454546	490	G	T
STM4038	pAE006468_80323	fdhD	putative formate dehydrogenase formation protein	52	3	49	1	1d	0.00454546	49	A	G
STM4039	pAE006468_80343	-	putative inner membrane lipoprotein	2	0	2	1	3	6.33582e-09	262	G	T
STM4045	pAE006468_80456	rhaD	rhamnulose-1-phosphate aldolase	2	0	2	1	1f	2.25476e-06	749	C	G
STM4046	pAE006468_80474	rhaA	L-rhamnose isomerase	2	0	2	1	1	2.40102e-14	422	G	A
STM4049	pAE006468_80548	rhaR	positive regulator for rhaRS operon	1	0	1	1	1g	0.000164132	457	G	A
STM4061	pAE006468_80765	yiiP	putative CDF family transport protein	4	2	2	1	1a	1.78992e-10	425	C	G
STM4067	pAE006468_80897	-	putative ADP-ribosylglycohydrolase	2	1	1	1	1c	0.00454546	328	G	A
STM4072	pAE006468_80956	ydeV	putative sugar kinase	2	0	2	1	1g	0.000164132	196	G	A
STM4077	pAE006468_81073	yneA	putative sugar transport protein	1	0	1	1	3	6.33582e-09	610	G	A
STM4086	pAE006468_81202	glpK	glycerol kinase	3	2	1	1	2	4.31188e-09	866	C	T
STM4090	pAE006468_81282	menA	1,4-dihydroxy-2-naphthoate octaprenyltransferase	2	1	1	1	1e	0.000101215	80	C	A
STM4110	pAE006468_81772	ptsA	general PTS family enzyme I	4	1	3	1	3	6.33582e-09	2235	C	G
STM4164	pAE006468_82860	thiC	5'-phosphoryl-5-aminoimidazole	1	0	1	1	1f	1.54171e-08	1018	T	A
STM4167	pAE006468_82935	hemE	uroporphyrinogen decarboxylase	2	0	2	1	1c	0.00454546	850	C	T
STM4173	pAE006468_83014	hydH	sensory kinase in two component regulatory system with HydG	2	0	2	1	1e	0.000101215	827	C	T
STM4176	pAE006468_83090	purH	phosphoribosylaminoimidazolecarboxamide formyltransferase	1	0	1	1	1f	2.25476e-06	1336	G	A
STM4184	pAE006468_83313	aceA	isocitrate lyase	3	2	1	1	1d	0.00454546	53	C	T
STM4211	pAE006468_83805	-	putative phage tail protein	5	2	3	2	1	2.40102e-14	1636	G	A
STM4211	pAE006468_83805	-	putative phage tail protein	5	2	3	2	1b	0.0021645	2089	G	A
STM4217	pAE006468_83913	-	putative soluble lytic murein transglycosylase	2	0	2	1	1f	7.61717e-12	413	G	A
STM4223	pAE006468_84030	yjbF	putative outer membrane lipoprotein	1	0	1	1	1	2.40102e-14	220	G	A
STM4225	pAE006468_84057	yjbH	putative outer membrane lipoprotein	4	0	4	1	3	1.31996e-10	1075	G	T
STM4232	pAE006468_84239	malM	periplasmic protein of mal regulon	3	0	3	1	1b	0.0021645	679	G	T
STM4235	pAE006468_84287	plsB	glycerolphosphate acyltransferase activity	2	0	2	1	1	2.40102e-14	2080	C	G
STM4253	pAE006468_84620	-	putative outer membrane lipoprotein	2	1	1	1	1a	1.78992e-10	402	G	C
STM4264	pAE006468_85092	yjcC	putative diguanylate cyclase/phosphodiesterase	2	0	2	2	1d	0.00454546	37	C	T
STM4264	pAE006468_85092	yjcC	putative diguanylate cyclase/phosphodiesterase	2	0	2	2	1f	2.25476e-06	714	C	A
STM4268	pAE006468_85162	yjcD	putative xanthine/uracil permease family	1	0	1	1	1b	0.0021645	1298	T	C
STM4275	pAE006468_85303	acs	acetyl-CoA synthetase	3	2	1	1	1e	0.000101215	1018	G	A
STM4293	pAE006468_85730	yjdB	putative integral membrane protein	4	1	3	1	1a	1.78992e-10	383	T	C
STM4307	pAE006468_86120	dmsC	putative anaerobic dimethyl sulfoxide reductase, subunit C	1	0	1	1	1c	0.00454546	254	C	T
STM4323	pAE006468_86352	dsbD	thiol:disulfide interchange protein	2	1	1	1	3	6.33582e-09	305	T	C
STM4339	pAE006468_86597	blc	outer membrane lipoprotein	1	0	1	1	1	2.40102e-14	343	G	A
STM4340	pAE006468_86608	frdD	fumarate reductase	1	0	1	1	1	2.40102e-14	352	A	T
STM4347	pAE006468_86730	yjeP	putative periplasmic binding protein	3	2	1	1	1c	0.00454546	754	G	A
STM4349	pAE006468_86810	yjeQ	putative GTPase	1	0	1	1	1g	0.000164132	289	G	A
STM4372	pAE006468_87205	-	resembles eukaryotic-type potassium channels	1	0	1	1	3	6.33582e-09	185	C	T
STM4386	pAE006468_87427	sgaH	putative hexulose phosphate synthase	1	0	1	2	1	5.73658e-05	610	G	A
STM4386	pAE006468_87427	sgaH	putative hexulose phosphate synthase	1	0	1	2	1f	1.1898e-08	610	G	A
STM4395	pAE006468_87519	yifZ	putative permease	1	0	1	1	1c	0.00454546	328	A	C
STM4396	pAE006468_87535	ytfB	putative cell envelope opacity-associated protein A	1	0	1	1	1e	0.000101215	149	C	T
STM4399	pAE006468_87603	ytfE	putative cell morphogenesis	1	0	1	1	3	6.33582e-09	139	G	A
STM4403	pAE006468_87659	cpdB	2',3'-cyclic-nucleotide 2'-phosphodiesterase	1	0	1	1	1a	1.78992e-10	1829	C	G
STM4413	pAE006468_87889	-	putative imidazolonepropionase and related amidohydrolases	3	0	3	1	1	2.40102e-14	749	G	A
STM4418	pAE006468_87999	iolT1	sugar (and other) transporter	3	1	2	2	3	6.33582e-09	758	G	A
STM4418	pAE006468_87999	iolT1	sugar (and other) transporter	3	1	2	2	1a	1.78992e-10	1154	G	A
STM4434	pAE006468_88347	-	putative permease	1	0	1	1	1b	0.0021645	1000	G	A
STM4436	pAE006468_88384	iolH	putative endonuclease	1	0	1	1	1e	0.000101215	335	C	T
STM4444	pAE006468_88497	-	putative inner membrane protein	2	0	2	1	1b	0.0021645	287	T	G
STM4446	pAE006468_88535	-	putative selenocysteine synthase	3	2	1	1	1	2.40102e-14	619	A	G
STM4477	pAE006468_89150	pepA	aminopeptidase A	3	0	3	2	1b	0.0021645	472	G	C
STM4477	pAE006468_89150	pepA	aminopeptidase A	3	0	3	2	1g	0.000164132	695	G	A
STM4484	pAE006468_89291	idnD	L-idonate 5-dehydrogenase	3	0	3	2	1c	0.00454546	331	C	A
STM4484	pAE006468_89291	idnD	L-idonate 5-dehydrogenase	3	0	3	2	1a	1.78992e-10	770	G	A
STM4504	pAE006468_89866	-	putative cytoplasmic protein	3	0	3	2	1e	0.000101215	738	A	T
STM4504	pAE006468_89866	-	putative cytoplasmic protein	3	0	3	2	1c	0.00454546	841	A	G
STM4507	pAE006468_89913	uxuR	transcriptional repressor for uxu operon	2	0	2	1	1b	0.0021645	413	C	T
STM4519	pAE006468_90188	-	putative NAD-dependent aldehyde dehydrogenase	5	1	4	2	1e	0.000101215	50	A	C
STM4519	pAE006468_90188	-	putative NAD-dependent aldehyde dehydrogenase	5	1	4	2	3	1.31996e-10	929	C	A
STM4522	pAE006468_90220	-	putative inner membrane protein	9	0	9	1	3	1.31996e-10	560	C	T
STM4525	pAE006468_90265	hsdM	DNA methylase M, host modification	1	0	1	1	1	2.40102e-14	1322	A	G
STM4539	pAE006468_90616	-	putative glucosamine-fructose-6-phosphate aminotransferase	3	2	1	1	1f	7.61717e-12	185	A	G
STM4540	pAE006468_90642	-	putative glucosamine-fructose-6-phosphate aminotransferase	1	0	1	1	1	2.40102e-14	505	G	A
STM4581	pAE006468_91352	yjjK	putative transport protein	1	0	1	1	1a	1.78992e-10	44	T	C
STM4584	pAE006468_91429	yjjX	putative cytoplasmic protein	1	0	1	1	1a	1.78992e-10	50	T	C
STM4600	pAE006468_91718	lasT	putative tRNA/tRNA methyltransferase	2	0	2	1	1d	0.00454546	675	A	C

## Sheet: sSNPs
LT2 locus tag	PGAT number	gene name	description	Total SNPs	# sSNPs	# nsSNPs	# significant sSNPs in gene	clade	p-value	nucleotide position
STM0005	pAE006468_00102	yaaA	putative cytoplasmic protein	1	1	0	1	1c	0.00454546	759
STM0009	pAE006468_00180	yaaH	putative regulatory protein	2	1	1	1	3	1.31996e-10	219
STM0013	pAE006468_00254	dnaJ	heat shock protein DnaJ	1	1	0	1	1c	0.00454546	129
STM0027	pAE006468_00557	bcfG	fimbrial chaparone	1	1	0	1	3	6.33582e-09	216
STM0048	pAE006468_01049	slpA	FKBP-type peptidyl-prolyl cis-trans isomerase (rotamase)	1	1	0	1	3	6.33582e-09	207
STM0066	pAE006468_01399	carA	carbamoyl-phosphate synthetase, glutamine-hydrolysing small subunit	3	1	2	1	1d	0.00454546	456
STM0067	pAE006468_01425	carB	carbamoyl-phosphate synthase, large subunit	4	2	2	1	1g	0.000164132	336
STM0075	pAE006468_01621	fixA	putative flavoprotein reductase, carnitine metabolism	3	2	1	1	1e	0.000101215	397
STM0086	pAE006468_01815	kefC	CPA2 family K+ efflux antiporter, glutathione-regulated	3	2	1	2	1d	0.00454546	52
STM0086	pAE006468_01815	kefC	CPA2 family K+ efflux antiporter, glutathione-regulated	3	2	1	2	1g	0.000164132	774
STM0101	pAE006468_02165	araD	L-ribulose-5-phosphate 4-epimerase	2	1	1	1	3	1.31996e-10	279
STM0103	pAE006468_02209	araB	L-ribulokinase	2	1	1	1	3	6.33582e-09	558
STM0104	pAE006468_02249	araC	transcriptional regulator (AraC/XylS family) for ara operon	2	1	1	1	1f	2.25476e-06	399
STM0109	pAE006468_02356	yabN	putative periplasmic binding protein of transport system	4	2	2	2	3	6.33582e-09	609
STM0109	pAE006468_02356	yabN	putative periplasmic binding protein of transport system	4	2	2	2	1g	0.000164132	1215
STM0111	pAE006468_02412	leuC	3-isopropylmalate isomerase (dehydratase), subunit with LeuD	2	2	0	1	1b	0.0021645	138
STM0116	pAE006468_02526	ilvI	valine sensitive acetolactate synthase III, large subunit	3	2	1	1	1f	7.61717e-12	675
STM0120	pAE006468_02621	yabC	putative S-adenosyl methionine adenyltransferase	2	2	0	1	1a	1.78992e-10	786
STM0123	pAE006468_02673	murE	UDP-N-acetylmuramoylalanyl-D-glutamate 2,6-diaminopimelate ligase	3	2	1	1	1c	0.00454546	996
STM0131	pAE006468_02872	ftsQ	cell division protein	3	1	2	1	1g	0.000164132	288
STM0132	pAE006468_02886	ftsA	ATP-binding cell division protein	1	1	0	1	3	1.31996e-10	615
STM0144	pAE006468_03144	ppdD	prelipin peptidase dependent protein	1	1	0	1	3	6.33582e-09	90
STM0152	pAE006468_03327	aceE	pyruvate dehydrogenase, decarboxylase component	2	1	1	1	2	4.31188e-09	1314
STM0154	pAE006468_03396	lpdA	lipoamide dehydrogenase (NADH)	2	1	1	1	1b	0.0021645	1164
STM0177	pAE006468_03909	stiA	putative fimbrial subunit	2	1	1	1	1a	1.78992e-10	528
STM0187	pAE006468_04091	sfsA	regulator for maltose metabolism	1	1	0	1	3	6.33582e-09	582
STM0190	pAE006468_04161	mrcB	transpeptidase of penicillin-binding protein 1b	1	1	0	1	1d	0.00454546	1626
STM0214	pAE006468_04702	glnD	uridylyltransferase	4	1	3	1	1e	0.000101215	102
STM0215	pAE006468_04757	map	methionine aminopeptidase	1	1	0	1	1a	1.78992e-10	252
STM0217	pAE006468_04791	tsf	protein chain elongation factor EF-Ts	3	1	2	1	1	2.40102e-14	12
STM0245	pAE006468_05352	yaeC	putative outer membrane lipoprotein	2	1	1	1	1e	0.000101215	315
STM0258	pAE006468_05622	yafD	putative cytoplasmic protein	1	1	0	1	1b	0.0021645	87
STM0270	pAE006468_05837	sciE	putative cytoplasmic protein	5	1	4	1	1e	0.000101215	690
STM0282	pAE006468_06059	sciP	putative outer membrane protein, OmpA family	4	1	3	1	1c	0.00454546	709
STM0284	pAE006468_06099	sciR	putative shiga-like toxin A subunit	1	1	0	1	1c	0.00454546	234
STM0286	pAE006468_06183	sciT	putative cytoplasmic protein	1	1	0	1	3	6.33582e-09	594
STM0290	pAE006468_06266	sciW	putative cytoplasmic protein	3	1	2	1	3	6.33582e-09	237
STM0300	pAE006468_06461	safB	putative fimbriae assembly chaparone	3	2	1	1	1e	0.000101215	351
STM0321	pAE006468_06938	proB	gamma-glutamate kinase	2	2	0	1	1c	0.00454546	354
STM0367	pAE006468_07845	prpR	regulator for prp operon (EBP family)	2	2	0	1	3	1.31996e-10	102
STM0373	pAE006468_08012	yaiU	flagellar protein	2	2	0	1	3	6.33582e-09	774
STM0382	pAE006468_08190	-	putative permease	3	2	1	2	1b	0.0021645	573
STM0382	pAE006468_08190	-	putative permease	3	2	1	2	1e	0.000101215	1051
STM0392	pAE006468_08323	rdgC	putative exonuclease involved in removal of stalled replication fork	1	1	0	1	1c	0.00454546	849
STM0394	pAE006468_08363	araJ	MFS family, arabinose polymer transporter	3	1	2	1	1a	1.78992e-10	369
STM0396	pAE006468_08454	sbcD	ATP-dependent dsDNA exonuclease	1	1	0	1	1	2.40102e-14	510
STM0406	pAE006468_08693	yajC	preprotein translocase IISP family, membrane subunit	1	1	0	1	1b	0.0021645	165
STM0416	pAE006468_08834	ribD	pyrimidine deaminase	3	3	0	1	1c	0.00454546	948
STM0423	pAE006468_08960	ispA	geranyltranstransferase (farnesyldiphosphate synthase)	1	1	0	1	1c	0.00454546	393
STM0429	pAE006468_09069	phnS	2-aminoethylphosphonate transporter, periplasmic-binding component	2	2	0	1	1g	2.60527e-07	396
STM0442	pAE006468_09328	cyoB	cytochrome o ubiquinol oxidase subunit I	2	2	0	1	1c	0.00454546	375
STM0450	pAE006468_09513	lon	DNA-binding protein	3	1	2	1	1c	0.00454546	1737
STM0456	pAE006468_09633	ybaE	putative ABC transporter periplasmic binding protein	1	1	0	1	1e	0.000101215	1134
STM0461	pAE006468_09755	mdlB	putative ABC superfamily (atp&membrane) transporter	3	2	1	1	1g	2.60527e-07	240
STM0465	pAE006468_09852	ybaY	glycoprotein/polysaccharide metabolism	2	1	1	1	1c	0.00454546	225
STM0472	pAE006468_09929	maa	maltose o-acetyltransferase	1	1	0	1	1d	0.00454546	399
STM0492	pAE006468_10383	ybaL	putative CPA2 family transport protein	4	4	0	2	1b	0.0021645	999
STM0492	pAE006468_10383	ybaL	putative CPA2 family transport protein	4	4	0	2	1g	0.000164132	1593
STM0504	pAE006468_10643	ybbN	putative thioredoxin protein	2	1	1	1	1g	0.000164132	636
STM0506	pAE006468_10676	tesA	multifunctional acyl-CoA thioesterase I; also functions as protease I, lysophospholipaseL(I)	1	1	0	1	1b	0.0021645	600
STM0510	pAE006468_10781	sfbA	putative ABC-type transport system ATPase component/cell division protein	3	1	2	1	1g	0.000164132	408
STM0534	pAE006468_11277	purE	phosphoribosylaminoimidazole carboxylase = AIR carboxylase, catalytic subunit	2	1	1	1	1b	0.0021645	423
STM0566	pAE006468_11730	ykgB	putative inner membrane protein	2	1	1	1	1a	1.78992e-10	390
STM0578	pAE006468_12014	nfnB	dihydropteridine reductase	2	1	1	1	1g	0.000164132	294
STM0585	pAE006468_12111	fepA	outer membrane porin, receptor for ferric enterobactin (enterochelin) and colicins B and D	5	2	3	2	1a	1.78992e-10	451
STM0585	pAE006468_12111	fepA	outer membrane porin, receptor for ferric enterobactin (enterochelin) and colicins B and D	5	2	3	2	1c	0.00454546	543
STM0586	pAE006468_12150	fes	enterochelin esterase	2	2	0	1	3	1.31996e-10	849
STM0592	pAE006468_12319	fepD	ferric enterobactin (enterochelin) transporter	2	1	1	1	3	6.33582e-09	738
STM0596	pAE006468_12405	entE	2,3-dihydroxybenzoate-AMP ligase	4	2	2	2	1c	0.00454546	312
STM0596	pAE006468_12405	entE	2,3-dihydroxybenzoate-AMP ligase	4	2	2	2	1c	0.00454546	810
STM0597	pAE006468_12439	entB	2,3-dihydro-2,3-dihydroxybenzoate synthetase, isochorismatase	1	1	0	1	1c	0.00454546	252
STM0598	pAE006468_12456	entA	2,3-dihydro-2,3-dihydroxybenzoate dehydrogenase	2	2	0	1	2	4.31188e-09	345
STM0600	pAE006468_12479	cstA	carbon starvation protein	3	1	2	1	2	4.31188e-09	1791
STM0609	pAE006468_12663	ahpF	alkyl hydroperoxide reductase, F52a subunit	4	2	2	2	1	2.40102e-14	855
STM0609	pAE006468_12663	ahpF	alkyl hydroperoxide reductase, F52a subunit	4	2	2	2	1	2.40102e-14	1263
STM0611	pAE006468_12705	-	putative oxidoreductase protein	2	2	0	1	1c	0.00454546	1920
STM0627	pAE006468_13036	dcuC	DcuC family, dicarboxylate transporter	3	2	1	1	3	6.33582e-09	486
STM0631	pAE006468_13099	ybeM	putative hydrolase	1	1	0	1	3	6.33582e-09	273
STM0633	pAE006468_13126	lipA	lipoate synthase, an iron-sulfur enzyme	2	1	1	1	3	1.31996e-10	372
STM0635	pAE006468_13169	lipB	putative ligase in lipoate biosynthesis	1	1	0	1	1d	0.00454546	349
STM0646	pAE006468_13368	holA	DNA polymerase III, delta subunit	1	1	0	1	1	2.40102e-14	372
STM0652	pAE006468_13493	-	putative sigma-54 dependent transcriptional regulator	6	2	4	1	1a	1.78992e-10	1719
STM0663	pAE006468_13741	gltK	glutamate/aspartate transporter	1	1	0	1	1f	2.25476e-06	261
STM0686	pAE006468_14116	glnS	glutamine tRNA synthetase	3	1	2	1	1b	0.0021645	888
STM0703	pAE006468_14485	kdpD	sensory kinase in two-component regulatory system wtih KdpE	3	1	2	1	1g	0.000164132	1875
STM0706	pAE006468_14584	kdpA	P-type ATPase, high-affinity potassium transport system, A chain	2	1	1	1	1e	0.000101215	1512
STM0713	pAE006468_14718	ybgK	putative carboxylase	2	1	1	1	1	2.40102e-14	312
STM0736	pAE006468_15092	sucA	2-oxoglutarate dehydrogenase decarboxylase component	3	3	0	2	1b	0.0021645	2181
STM0736	pAE006468_15092	sucA	2-oxoglutarate dehydrogenase decarboxylase component	3	3	0	2	3	6.33582e-09	2250
STM0760	pAE006468_15484	aroG	3-deoxy-D-arabinoheptulosonate-7-phosphate synthase (DAHP synthetase, phenylalanine repressible)	1	1	0	1	1d	0.00454546	702
STM0781	pAE006468_15897	modA	molybdate transporter	4	1	3	1	1c	0.00454546	348
STM0788	pAE006468_16046	hutG	formimionoglutamate hydrolase	1	1	0	1	1d	0.00454546	21
STM0789	pAE006468_16068	hutC	histidine utilization repressor	3	1	2	1	1b	0.0021645	78
STM0791	pAE006468_16122	hutH	histidine ammonia lyase	1	1	0	1	2	4.31188e-09	1114
STM0798	pAE006468_16272	uvrB	UvrB with UvrAC is a DNA excision repair enzyme	2	2	0	1	3	6.33582e-09	624
STM0820	pAE006468_16671	rhlE	putative ATP-dependent RNA helicase	3	1	2	1	3	1.31996e-10	327
STM0843	pAE006468_17163	pflF	putative pyruvate formate lyase	1	1	0	1	3	6.33582e-09	1785
STM0850	pAE006468_17360	yliC	putative ABC transporter periplasmic binding protein	1	1	0	1	1d	0.00454546	852
STM0862	pAE006468_17600	yliJ	putative glutathione S-transferase	1	1	0	1	1c	0.00454546	57
STM0879	pAE006468_17914	potH	putrescine transporter	1	1	0	1	1g	0.000164132	409
STM0935	pAE006468_18997	poxB	pyruvate dehydrogenase/oxidase FAD and thiamine PPi cofactors, cytoplasmic in absence of cofactors	5	3	2	1	1	2.40102e-14	1200
STM0952	pAE006468_19346	-	putative transcriptional regulator, lysR family	1	1	0	1	1d	0.00454546	847
STM0959	pAE006468_19488	lrp	regulator for lrp regulon and high-affinity branched-chain amino acid transport system	1	1	0	1	1f	2.25476e-06	255
STM0962	pAE006468_19588	ycaJ	putative polynucleotide enzyme	3	1	2	1	1	2.40102e-14	918
STM0968	pAE006468_19718	ycaD	putative MFS family transport protein	1	1	0	1	1g	0.000164132	1125
STM0973	pAE006468_19826	pflB	pyruvate formate lyase I, induced anaerobically	2	2	0	1	2	4.31188e-09	472
STM0976	pAE006468_19911	ycaP	putative inner membrane protein	3	2	1	1	1d	0.00454546	525
STM0983	pAE006468_20043	ycaI	putative recombination protein	4	2	2	1	1g	2.60527e-07	513
STM0990	pAE006468_20216	ycbC	putative KicA protein	1	1	0	1	1	2.40102e-14	270
STM0993	pAE006468_20274	mukE	putative chromosome partitioning	2	1	1	1	1d	0.00454546	156
STM0995	pAE006468_20382	ycbB	putative periplasmic protein	3	2	1	1	1f	2.25476e-06	1620
STM1061	pAE006468_21594	ycbY	putative N6-adenine-specific DNA methylase	3	1	2	1	1d	0.00454546	1716
STM1255	pAE006468_25131	-	putative ABC transporter periplasmic binding protein	3	1	2	1	1g	0.000164132	411
STM1297	pAE006468_25828	selD	selenophosphate synthase	3	2	1	2	1g	0.000164132	906
STM1297	pAE006468_25828	selD	selenophosphate synthase	3	2	1	2	3	6.33582e-09	933
STM1299	pAE006468_25885	gdhA	NADP-specific glutamate dehydrogenase	3	2	1	1	1c	0.00454546	891
STM1305	pAE006468_26012	astD	succinylglutamic semialdehyde dehydrogenase	4	2	2	1	1d	0.00454546	207
STM1322	pAE006468_26354	yniC	putative enzyme	1	1	0	1	3	1.31996e-10	261
STM1324	pAE006468_26387	-	putative cytoplasmic protein	3	1	2	1	1f	2.25476e-06	192
STM1328	pAE006468_26450	-	putative outer membrane protein	2	1	1	1	3	6.33582e-09	174
STM1348	pAE006468_26808	ydiA	putative inner membrane protein	3	2	1	2	3	1.31996e-10	309
STM1348	pAE006468_26808	ydiA	putative inner membrane protein	3	2	1	2	1e	0.000101215	579
STM1355	pAE006468_26983	ydiP	putative transcription regulator, AraC family	3	1	2	1	1g	0.000164132	669
STM1365	pAE006468_27181	ydiJ	putative oxidase	4	1	3	1	3	6.33582e-09	2784
STM1383	pAE006468_27542	ttrA	tetrathionate reductase complex, subunit A	2	1	1	1	1a	1.78992e-10	1776
STM1384	pAE006468_27598	ttrC	tetrathionate reductase complex, subunit C	2	1	1	1	1	4.08174e-13	528
STM1386	pAE006468_27642	ttrS	tetrathionate reductase complex: sensory transduction histidine kinase	8	4	4	1	3	6.33582e-09	1227
STM1392	pAE006468_27748	ssrA	secretion system regulator: Sensor component	6	2	4	1	1a	1.78992e-10	756
STM1399	pAE006468_27883	sscA	secretion system chaparone	2	1	1	1	1b	0.0021645	324
STM1411	pAE006468_27990	ssaK	secretion system apparatus protein	2	1	1	2	1	0.000131165	321
STM1411	pAE006468_27990	ssaK	secretion system apparatus protein	2	1	1	2	1a	6.163e-05	321
STM1412	pAE006468_28002	ssaL	secretion system apparatus protein	1	1	0	1	1c	0.00454546	420
STM1414	pAE006468_28020	ssaV	secretion system apparatus protein	1	1	0	1	1e	0.000101215	285
STM1429	pAE006468_28277	ydhB	putative LysR family transcriptional regulator	15	1	14	1	1a	1.78992e-10	897
STM1433	pAE006468_28365	ydhD	putative glutaredoxin protein	2	2	0	1	3	6.33582e-09	117
STM1441	pAE006468_28479	-	putative inner membrane protein	4	1	3	1	3	6.33582e-09	1389
STM1446	pAE006468_28565	ydhH	putative cytoplasmic protein	1	1	0	1	3	1.31996e-10	996
STM1476	pAE006468_29147	ydgC	putative inner membrane protein	2	1	1	1	1g	0.000164132	186
STM1479	pAE006468_29217	pntA	pyridine nucleotide transhydrogenase, alpha subunit	4	1	3	1	3	6.33582e-09	1146
STM1489	pAE006468_29415	ynfK	putative dethiobiotin synthase	1	1	0	1	1e	0.000101215	549
STM1557	pAE006468_30685	-	putative aminotransferase	2	1	1	1	1a	1.78992e-10	1167
STM1566	pAE006468_30895	sfcA	NAD-linked malate dehydrogenase	1	1	0	1	1a	1.78992e-10	243
STM1567	pAE006468_30926	adhP	alcohol dehydrogenase	2	1	1	1	1	2.40102e-14	570
STM1571	pAE006468_31028	yddG	putative permease	1	1	0	1	3	6.33582e-09	705
STM1579	pAE006468_31259	narW	nitrate reductase 2, delta subunit	2	1	1	1	1b	0.0021645	480
STM1651	pAE006468_32706	nifJ	putative pyruvate-flavodoxin oxidoreductase	5	3	2	1	1e	0.000101215	2505
STM1656	pAE006468_32874	zntB	putative Zn transport protein	2	2	0	1	3	1.31996e-10	700
STM1672	pAE006468_33149	-	putative cytoplasmic protein	2	1	1	1	2	9.52926e-05	432
STM1674	pAE006468_33180	-	putative AraC family bacterial regulatory helix-turn-helix protein	2	1	1	1	1a	1.78992e-10	102
STM1699	pAE006468_33649	ycjE	putative cytoplasmic protein	2	2	0	2	1e	0.000101215	39
STM1699	pAE006468_33649	ycjE	putative cytoplasmic protein	2	2	0	2	1g	0.000164132	237
STM1708	pAE006468_33832	yciM	putative N-acetylglucosaminyl transferase	1	1	0	1	1g	0.000164132	60
STM1714	pAE006468_33994	topA	DNA topoisomerase type I, omega protein	1	1	0	1	1c	0.00454546	1098
STM1723	pAE006468_34169	trpE	anthranilate synthase, component I	4	2	2	1	3	6.33582e-09	462
STM1730	pAE006468_34326	yciE	putative cytoplasmic protein	2	2	0	1	1e	0.000101215	453
STM1741	pAE006468_34497	-	putative voltage-gated potassium channel	1	1	0	1	3	1.31996e-10	123
STM1772	pAE006468_35164	kdsA	3-deoxy-D-manno-octulosonic acid 8-P synthetase	1	1	0	1	3	6.33582e-09	142
STM1786	pAE006468_35446	hyaA	hydrogenase-1 small subunit	2	2	0	2	2	4.31188e-09	408
STM1786	pAE006468_35446	hyaA	hydrogenase-1 small subunit	2	2	0	2	1b	0.0021645	501
STM1795	pAE006468_35622	gdhA	putative homolog of glutamic dehydrogenase	1	1	0	1	1b	0.0021645	1089
STM1801	pAE006468_35745	ycgO	putative CPA1 family Na:H transport protein	2	1	1	1	1d	0.00454546	1020
STM1803	pAE006468_35805	dadA	D-amino acid dehydrogenase subunit	1	1	0	1	1g	0.000164132	36
STM1821	pAE006468_36116	yoaA	putative DNA helicase	1	1	0	1	3	6.33582e-09	498
STM1841	pAE006468_36478	yobh	putative outer membrane or exported	1	1	0	1	1a	1.78992e-10	42
STM1883	pAE006468_37251	purT	phosphoribosylglycinamide formyltransferase 2	2	2	0	1	1e	0.000101215	1107
STM1895	pAE006468_37529	ruvA	Holliday junction helicase subunit A	1	1	0	1	3	6.33582e-09	447
STM1905	pAE006468_37713	yecO	putative SAM-dependent methyltransferase	1	1	0	1	3	6.33582e-09	585
STM1921	pAE006468_38054	cheA	sensory histitine protein kinase	4	3	1	3	1d	0.00454546	396
STM1921	pAE006468_38054	cheA	sensory histitine protein kinase	4	3	1	3	1f	7.61717e-12	969
STM1921	pAE006468_38054	cheA	sensory histitine protein kinase	4	3	1	3	1a	1.78992e-10	1074
STM1928	pAE006468_38171	otsA	trehalose-6-phosphate synthase	1	1	0	1	3	1.31996e-10	1227
STM2016	pAE006468_39576	cobT	nicotinate-nucleotide dimethylbenzimidazole-P phophoribosyl transferase	1	1	0	1	3	1.31996e-10	690
STM2026	pAE006468_39744	cbiJ	synthesis of vitamin B12 adenosyl cobalamide precursor	2	2	0	1	1d	0.00454546	399
STM2028	pAE006468_39771	cbiG	synthesis of vitamin B12 adenosyl cobalamide precursor	2	2	0	1	1d	0.00454546	303
STM2032	pAE006468_39833	cbiD	synthesis of vitamin B12 adenosyl cobalamide precursor	2	1	1	1	1a	1.78992e-10	786
STM2041	pAE006468_40030	pduD	propanediol utilization dehydratase, medium subunit	1	1	0	1	1e	0.000101215	666
STM2047	pAE006468_40123	pduL	propanediol utilization protein	1	1	0	1	1g	0.000164132	237
STM2059	pAE006468_40322	yeeX	putative cytoplasmic protein	1	1	0	1	1d	0.00454546	273
STM2068	pAE006468_40554	yeeF	putative APC family amino acid transport protein	1	1	0	1	1d	0.00454546	1030
STM2071	pAE006468_40626	hisG	ATP phosphoribosyltransferase	2	1	1	1	1d	0.00454546	849
STM2077	pAE006468_40742	hisF	imidazole glycerol phosphate synthase	1	1	0	1	1e	0.000101215	744
STM2123	pAE006468_41668	yegE	putative PAS/PAC domain protein	4	2	2	1	2	4.31188e-09	423
STM2127	pAE006468_41808	yegN	putative outer membrane receptor	5	3	2	1	1b	0.0021645	1983
STM2128	pAE006468_41872	yegO	putative resistance protein	8	3	5	3	3	6.33582e-09	489
STM2128	pAE006468_41872	yegO	putative resistance protein	8	3	5	3	1	2.40102e-14	963
STM2128	pAE006468_41872	yegO	putative resistance protein	8	3	5	3	1b	0.0021645	1425
STM2155	pAE006468_42446	metG	methionine tRNA synthetase	2	1	1	1	1g	0.000164132	312
STM2158	pAE006468_42519	yehT	putative regulator	2	2	0	1	3	6.33582e-09	529
STM2160	pAE006468_42565	yehV	putative transcriptional repressor (MerR family)	2	1	1	1	1b	0.0021645	54
STM2164	pAE006468_42618	yehY	putative ABC-type proline/glycine betaine transport system, permease component	4	1	3	1	3	6.33582e-09	954
STM2166	pAE006468_42664	bglX	periplasmic beta-D-glucoside glucohydrolase	3	2	1	2	1e	0.000101215	396
STM2166	pAE006468_42664	bglX	periplasmic beta-D-glucoside glucohydrolase	3	2	1	2	3	6.33582e-09	1620
STM2194	pAE006468_43242	yeiG	putative esterase	1	1	0	1	1d	0.00454546	466
STM2195	pAE006468_43263	-	putative transcriptional regulator	1	1	0	1	2	4.31188e-09	27
STM2228	pAE006468_43952	yejM	putative hydrolase of alkaline phosphatase superfamily	2	2	0	1	1g	0.000164132	1545
STM2230	pAE006468_43992	-	putative peptidase	1	1	0	1	1	2.40102e-14	75
STM2261	pAE006468_44496	napF	ferredoxin-type protein	1	1	0	1	3	6.33582e-09	237
STM2269	pAE006468_44662	yojN	putative sensor/kinase in regulatory system	4	3	1	1	1g	0.000164132	1134
STM2277	pAE006468_44909	nrdA	ribonucleoside diphosphate reductase 1, alpha subunit	1	1	0	1	1e	0.000101215	1767
STM2285	pAE006468_45103	glpB	sn-glycerol-3-phosphate dehydrogenase (anaerobic), membrane anchor subunit	4	2	2	1	1d	0.00454546	30
STM2297	pAE006468_45332	yfbE	putative DegT/DnrJ/EryC1/StrS family	2	2	0	1	1b	0.0021645	75
STM2299	pAE006468_45375	yfbG	putative transformylase	2	2	0	1	1d	0.00454546	609
STM2300	pAE006468_45418	-	putative cytoplasmic protein	2	2	0	1	1a	1.78992e-10	810
STM2306	pAE006468_45524	menC	o-succinylbenzoyl-CoA synthase	3	3	0	1	1a	1.78992e-10	906
STM2312	pAE006468_45646	elaA	putative acyltransferase	2	1	1	1	3	6.33582e-09	399
STM2357	pAE006468_46564	-	putative amino acid transporter	4	4	0	3	1e	0.000101215	99
STM2357	pAE006468_46564	-	putative amino acid transporter	4	4	0	3	2	4.31188e-09	633
STM2357	pAE006468_46564	-	putative amino acid transporter	4	4	0	3	1b	0.0021645	1389
STM2366	pAE006468_46795	accD	acetylCoA carboxylase, beta subunit	2	1	1	1	1c	0.00454546	546
STM2372	pAE006468_46910	yfcj	putative transport protein	3	1	2	1	1d	0.00454546	564
STM2393	pAE006468_47305	yfdC	putative transport	4	1	3	1	1d	0.00454546	168
STM2396	pAE006468_47353	pgtA	activator protein	1	1	0	1	1b	0.0021645	300
STM2397	pAE006468_47378	pgtB	protein for signal transmission	5	2	3	1	1g	0.000164132	531
STM2398	pAE006468_47413	pgtC	protein for signal transmission	3	1	2	1	1c	0.00454546	378
STM2403	pAE006468_47549	glk	glucokinase	3	2	1	2	3	6.33582e-09	96
STM2403	pAE006468_47549	glk	glucokinase	3	2	1	2	1a	1.78992e-10	513
STM2405	pAE006468_47599	-	putative thiamine pyrophosphate enzymes	6	2	4	2	1d	0.00454546	870
STM2405	pAE006468_47599	-	putative thiamine pyrophosphate enzymes	6	2	4	2	1g	0.000164132	1419
STM2430	pAE006468_48032	cysK	subunit of cysteine synthase A and O-acetylserine sulfhydrolase A	2	1	1	1	3	6.33582e-09	270
STM2442	pAE006468_48237	cysW	thiosulfate permease W protein	2	2	0	1	1b	0.0021645	537
STM2474	pAE006468_48813	tktB	transketolase 2 isozyme	5	2	3	2	2	4.31188e-09	1137
STM2474	pAE006468_48813	tktB	transketolase 2 isozyme	5	2	3	2	1f	7.61717e-12	1221
STM2492	pAE006468_49267	-	putative glycerate kinase	1	1	0	1	1b	0.0021645	136
STM2493	pAE006468_49277	perM	putative PerM family permease	3	2	1	1	1d	0.00454546	1032
STM2525	pAE006468_50208	yfgB	putative Fe-S-cluster redox enzyme	1	1	0	1	2	4.31188e-09	561
STM2533	pAE006468_50487	sseA	putative sulfurtransferase	2	2	0	1	1g	0.000164132	225
STM2534	pAE006468_50512	-	putative cytoplasmic protein	2	2	0	1	1a	1.78992e-10	618
STM2536	pAE006468_50560	pepB	putative aminopeptidase	1	1	0	1	1d	0.00454546	126
STM2543	pAE006468_50664	nifS	putative aminotransferase class-V	3	2	1	2	1a	1.78992e-10	808
STM2543	pAE006468_50664	nifS	putative aminotransferase class-V	3	2	1	2	1c	0.00454546	858
STM2552	pAE006468_50831	-	putative periplasmic or exported protein	1	1	0	1	1e	0.000101215	261
STM2562	pAE006468_51088	yfhA	putative transcriptional regulator of two-component regulator protein	2	2	0	1	1a	1.78992e-10	1059
STM2570	pAE006468_51320	-	putative phosphotransferase system IIB components	4	2	2	1	3	1.31996e-10	645
STM2571	pAE006468_51345	murQ	putative aminotransferase	1	1	0	1	1a	1.78992e-10	711
STM2580	pAE006468_51485	era	GTPase	2	2	0	1	3	6.33582e-09	813
STM2583	pAE006468_51538	lepA	GTP-binding elongation factor	8	8	0	1	1d	0.00454546	9
STM2643	pAE006468_52575	srmB	ATP-dependent RNA helicase	1	1	0	1	1a	1.78992e-10	933
STM2649	pAE006468_52682	trxC	thioredoxin 2, redox factor	1	1	0	1	1	2.40102e-14	168
STM2670	pAE006468_53131	aroF	3-deoxy-D-arabinoheptulosonate-7-phosphate synthase	2	1	1	1	1c	0.00454546	580
STM2684	pAE006468_53338	recN	protein used in recombination and DNA repair	2	2	0	1	1g	0.000164132	370
STM2686	pAE006468_53386	yfjF	putative cytoplasmic protein	1	1	0	1	1c	0.00454546	6
STM2691	pAE006468_53638	-	putative ABC transporter transmembrane region	1	1	0	1	1a	1.78992e-10	408
STM2692	pAE006468_53677	-	putative HlyD family secretion protein	3	3	0	1	1a	1.78992e-10	546
STM2776	pAE006468_55095	iroE	putative hydrolase of the alpha/beta superfamily	1	1	0	1	3	1.31996e-10	819
STM2789	pAE006468_55363	csiD	putative cytoplasmic protein	3	1	2	1	3	6.33582e-09	447
STM2791	pAE006468_55405	gabD	NADP-dependent succinate-semialdehyde dehydrogenase I	2	2	0	1	2	9.52926e-05	759
STM2805	pAE006468_55621	nrdH	glutaredoxin-like protein	2	1	1	1	1g	0.000164132	225
STM2813	pAE006468_55806	emrR	transcriptional repressor of emrAB operon	1	1	0	1	1g	0.000164132	168
STM2845	pAE006468_56405	hycI	protease involved in processing C-terminal end of HycE	3	1	2	1	1f	2.25476e-06	222
STM2846	pAE006468_56413	hycH	protein for processing of HycE	2	1	1	1	1c	0.00454546	180
STM2855	pAE006468_56560	hypB	hydrogenase-3 accessory protein	2	2	0	1	3	1.31996e-10	771
STM2861	pAE006468_56685	sitA	fur regulated Salmonella iron transporter	3	3	0	2	1a	1.78992e-10	60
STM2861	pAE006468_56685	sitA	fur regulated Salmonella iron transporter	3	3	0	2	1d	0.00454546	738
STM2868	pAE006468_56804	orgC	putative cytoplasmic protein	1	1	0	1	3	6.33582e-09	324
STM2896	pAE006468_57206	invA	invasion protein	4	3	1	1	1g	0.000164132	1203
STM2917	pAE006468_57603	ygbK	putative tRNA synthase	2	1	1	1	1g	0.000164132	1239
STM2947	pAE006468_58203	cysI	NADPH dependent sulfite reductase, alpha subunit	3	1	2	1	1g	0.000164132	528
STM2957	pAE006468_58501	ygcA	putative RNA methyltransferase	1	1	0	1	1d	0.00454546	486
STM2969	pAE006468_58759	ygdH	putative nucleotide binding	2	1	1	1	1	2.40102e-14	396
STM2977	pAE006468_58964	fucK	L-fuculokinase	1	1	0	1	1c	0.00454546	606
STM2982	pAE006468_59054	gcvA	regulator of gcv operon	1	1	0	1	1a	1.78992e-10	246
STM2987	pAE006468_59138	ygdL	putative enzyme	3	2	1	1	1e	0.000101215	543
STM2991	pAE006468_59190	amiC	N-acetylmuramoyl-L-alanine amidase	2	2	0	1	1e	0.000101215	1200
STM3003	pAE006468_59547	ptsP	general PTS system enzyme I, transcriptional regulator with NPR and NTR proteins	5	3	2	1	1	2.40102e-14	1558
STM3018	pAE006468_59925	kduI	putative pectin degrading enzyme	2	1	1	1	1a	1.78992e-10	330
STM3028	pAE006468_60124	stdB	putative outer membrane usher protein	5	1	4	1	1e	0.000101215	2103
STM3036	pAE006468_60254	-	putative inner membrane protein	1	1	0	1	3	6.33582e-09	255
STM3040	pAE006468_60309	lysS	constitutive lysine tRNA synthetase	3	2	1	1	1f	1.54171e-08	927
STM3053	pAE006468_60553	gcvP	glycine cleavage complex protein P	4	2	2	1	1c	0.00454546	48
STM3058	pAE006468_60717	pepP	proline aminopeptidase P II	3	1	2	1	1d	0.00454546	81
STM3083	pAE006468_61178	-	putative mannitol dehydrogenase	2	1	1	1	3	1.31996e-10	280
STM3085	pAE006468_61253	-	putative outer membrane lipoprotein	1	1	0	1	1d	0.00454546	438
STM3106	pAE006468_61594	ansB	periplasmic L-asparaginase II	3	3	0	1	1d	0.00454546	258
STM3156	pAE006468_62585	-	putative cytoplasmic protein	1	1	0	1	2	4.31188e-09	87
STM3164	pAE006468_62705	yqhD	putative alcohol dehydrogenase	4	2	2	1	1b	0.0021645	699
STM3169	pAE006468_62844	-	putative dicarboxylate-binding periplasmic protein	2	2	0	1	1d	0.00454546	624
STM3170	pAE006468_62866	-	putative inner membrane protein	1	1	0	1	1	2.40102e-14	172
STM3174	pAE006468_62950	parC	DNA topoisomerase IV, subunit A	3	1	2	1	1d	0.00454546	1740
STM3177	pAE006468_63014	ygiX	putative transcriptional regulator	1	1	0	1	1b	0.0021645	507
STM3178	pAE006468_63033	ygiY	putative sensory histidine kinase in regulatory system	1	1	0	1	1g	0.000164132	1095
STM3208	pAE006468_63660	gcp	putative O-sialoglycoprotein endopeptidase	2	1	1	1	1b	0.0021645	303
STM3223	pAE006468_63995	ygjR	putative dehydrogenase	2	2	0	1	1	2.40102e-14	153
STM3235	pAE006468_64168	yhaJ	putative LysR family transcriptional regulator	4	2	2	1	1c	0.00454546	42
STM3238	pAE006468_64210	yhaN	putative inner membrane protein	1	1	0	1	1g	2.60527e-07	711
STM3240	pAE006468_64272	tdcG	L-serine deaminase	4	3	1	2	3	6.33582e-09	72
STM3240	pAE006468_64272	tdcG	L-serine deaminase	4	3	1	2	1f	1.54171e-08	486
STM3242	pAE006468_64336	tdcD	propionate kinase	3	1	2	1	1e	0.000101215	1023
STM3264	pAE006468_64807	yraM	putative transglycosylase	2	2	0	1	1g	0.000164132	1089
STM3277	pAE006468_65017	-	putative inner membrane protein	2	1	1	1	1c	0.00454546	40
STM3279	pAE006468_65041	mtr	HAAAP family tryptophan-specific transport protein	1	1	0	1	3	6.33582e-09	888
STM3284	pAE006468_65177	truB	tRNA pseudouridine 5S synthase	1	1	0	1	1g	0.000164132	870
STM3287	pAE006468_65240	nusA	L factor	4	4	0	3	1c	0.00454546	774
STM3287	pAE006468_65240	nusA	L factor	4	4	0	3	1	2.40102e-14	994
STM3287	pAE006468_65240	nusA	L factor	4	4	0	3	1g	0.000164132	1158
STM3295	pAE006468_65372	folP	7,8-dihydropteroate synthase	1	1	0	1	1g	0.000164132	435
STM3306	pAE006468_65558	nlp	regulatory factor of maltose metabolism	2	2	0	1	1g	0.000164132	60
STM3315	pAE006468_65681	yrbH	putative polysialic acid capsule expression protein	2	1	1	1	3	1.31996e-10	357
STM3326	pAE006468_65821	mtgA	peptidoglycan transglycosylase	1	1	0	1	1f	1.54171e-08	162
STM3348	pAE006468_66337	degQ	serine endoprotease	1	1	0	1	3	6.33582e-09	156
STM3368	pAE006468_66682	tldD	suppresses inhibitory activity of CsrA	3	1	2	1	2	4.31188e-09	1014
STM3370	pAE006468_66780	cafA	RNase G	1	1	0	1	1	2.40102e-14	1050
STM3376	pAE006468_66922	yhdH	putative oxidoreductase	2	1	1	1	1f	1.54171e-08	726
STM3378	pAE006468_66965	yedZ	putative inner membrane protein	1	1	0	1	1c	0.00454546	528
STM3468	pAE006468_68298	argD	acetylornithine transaminase	3	1	2	1	3	6.33582e-09	375
STM3476	pAE006468_68452	nirC	FNT family nitrite transport protein	1	1	0	1	1e	0.000101215	228
STM3481	pAE006468_68605	trpS	tryptophan tRNA synthetase	1	1	0	1	3	6.33582e-09	975
STM3493	pAE006468_68818	mrcA	transpeptidase of penicillin-binding protein 1a	2	1	1	1	1g	0.000164132	18
STM3506	pAE006468_69146	feoB	ferrous iron transport protein B	1	1	0	1	3	1.31996e-10	1452
STM3509	pAE006468_69223	bioH	putative hydrolase	1	1	0	1	1f	0.00010898	462
STM3514	pAE006468_69340	malP	maltodextrin phosphorylase	3	1	2	1	1c	0.00454546	1530
STM3518	pAE006468_69468	rtcA	RNA 3'-terminal phosphate cyclase (with b3419)	1	1	0	1	1b	0.0021645	639
STM3526	pAE006468_69632	glpD	sn-glycerol-3-phosphate dehydrogenase	2	1	1	1	1d	0.00454546	126
STM3537	pAE006468_69909	glgX	glycosyl hydrolase	3	1	2	1	1c	0.00454546	432
STM3541	pAE006468_70024	gntU	low affinity gluconate permease	2	1	1	1	1a	1.78992e-10	717
STM3545	pAE006468_70103	yhhX	putative oxidoreductase	2	1	1	1	2	0.00126263	30
STM3564	pAE006468_70453	livK	high-affinity branched-chain amino acid transporter	3	1	2	1	1e	0.000101215	510
STM3588	pAE006468_70913	yhiN	putative periplasmic protein	6	1	5	1	1a	1.78992e-10	1173
STM3596	pAE006468_71099	yhiR	putative cytoplasmic protein	2	2	0	1	1d	0.00454546	420
STM3603	pAE006468_71259	treF	cytoplasmic trehalase	1	1	0	1	1	2.40102e-14	1596
STM3607	pAE006468_71359	yhjC	putative LysR family transcriptional regulator	3	1	2	1	1e	0.000101215	516
STM3613	pAE006468_71509	yhjJ	putative Zn-dependent peptidase	5	1	4	1	3	1.31996e-10	966
STM3617	pAE006468_71671	bcsC	endo-1,4-D-glucanase	1	1	0	1	1g	0.000164132	198
STM3639	pAE006468_72243	lpfB	long polar fimbrial chaperone	1	1	0	1	1b	0.0021645	126
STM3641	pAE006468_72274	yhjY	putative lipase	1	1	0	1	1d	0.00454546	237
STM3655	pAE006468_72500	glyS	glycine tRNA synthetase, beta subunit	3	3	0	1	1	2.40102e-14	393
STM3671	pAE006468_72848	yiaM	putative transporter	1	1	0	1	3	1.31996e-10	408
STM3687	pAE006468_73208	mtlR	repressor for mtl	1	1	0	1	1	2.40102e-14	130
STM3692	pAE006468_73333	lldP	LctP transporter	3	2	1	1	3	1.31996e-10	558
STM3704	pAE006468_73570	pmgI	phosphoglyceromutase	3	2	1	1	1a	1.78992e-10	672
STM3707	pAE006468_73645	yibD	putative glycosyltransferase	3	1	2	1	3	6.33582e-09	795
STM3721	pAE006468_73890	rfaP	lipopolysaccharide core biosynthesis protein	3	2	1	1	1e	0.000101215	339
STM3733	pAE006468_74089	pyrE	orotate phosphoribosyltransferase	1	1	0	1	1g	0.000164132	438
STM3735	pAE006468_74112	yicC	putative stress-induced protein	1	1	0	1	1a	1.78992e-10	207
STM3744	pAE006468_74285	recG	DNA helicase	2	1	1	1	1e	0.000101215	2070
STM3748	pAE006468_74399	yicH	putative inner membrane protein	2	2	0	2	1	0.000131165	34
STM3748	pAE006468_74399	yicH	putative inner membrane protein	2	2	0	2	1f	1.97132e-07	34
STM3750	pAE006468_74478	yicJ	putative GPH family transport protein	1	1	0	1	1	2.40102e-14	288
STM3757	pAE006468_74629	misL	putative autotransported protein	4	1	3	1	1b	0.0021645	2409
STM3763	pAE006468_74760	mgtB	Mg2+ transport protein	3	2	1	2	2	4.31188e-09	351
STM3763	pAE006468_74760	mgtB	Mg2+ transport protein	3	2	1	2	1d	0.00454546	1836
STM3770	pAE006468_74920	-	putative phosphotransferase system enzyme IIC	2	1	1	1	3	6.33582e-09	207
STM3782	pAE006468_75154	-	putative PTS system galactitol-specific enzyme IIC component	5	1	4	1	3	6.33582e-09	987
STM3787	pAE006468_75221	uhpT	MFS family hexose phosphate transport protein	4	4	0	1	1a	1.78992e-10	567
STM3796	pAE006468_75408	ilvB	acetolactate synthase I, large subunit	2	2	0	1	1e	0.000101215	192
STM3828	pAE006468_76085	dgoA	galactonate dehydratase	3	1	2	1	1b	0.0021645	363
STM3831	pAE006468_76154	yidA	putative hydrolase of the HAD superfamily	4	2	2	2	1d	0.00454546	690
STM3831	pAE006468_76154	yidA	putative hydrolase of the HAD superfamily	4	2	2	2	1b	0.0021645	789
STM3838	pAE006468_76337	dnaA	DNA replication initiator protein	3	2	1	2	1a	1.78992e-10	840
STM3838	pAE006468_76337	dnaA	DNA replication initiator protein	3	2	1	2	1a	1.78992e-10	1119
STM3847	pAE006468_76515	yidY	putative MFS family tranport protein	2	1	1	1	3	1.31996e-10	144
STM3883	pAE006468_77275	rbsC	D-ribose high-affinity transport protein (1st module, ATP-binding subunit)	3	3	0	1	3	1.31996e-10	786
STM3901	pAE006468_77597	ilvG	acetolactate synthase II, large subunit	2	1	1	1	3	1.31996e-10	1086
STM3904	pAE006468_77655	ilvD	dihydroxyacid dehydratase	1	1	0	1	1g	0.000164132	708
STM3912	pAE006468_77808	rep	rep helicase	3	1	2	1	1c	0.00454546	1359
STM3928	pAE006468_78144	wecF	TDP-Fuc4NAc:lipidII transferase	3	2	1	1	1g	0.000164132	456
STM3930	pAE006468_78199	yifK	putative APC family amino-acid transport protein	1	1	0	1	1	2.40102e-14	609
STM3950	pAE006468_78516	yigB	putative hydrolase of the HAD superfamily	1	1	0	1	1b	0.0021645	465
STM3952	pAE006468_78589	corA	MIT family Mg2+/Ni2+/Co2+ transport protein	3	2	1	2	1g	0.000164132	153
STM3952	pAE006468_78589	corA	MIT family Mg2+/Ni2+/Co2+ transport protein	3	2	1	2	1c	0.00454546	604
STM3961	pAE006468_78723	pldB	lysophospholipase L(2)	1	1	0	1	1g	0.000164132	406
STM3965	pAE006468_78805	metE	5-methyltetrahydropteroyltriglutamate-homocysteine S-methyltransferase	4	3	1	3	1	2.40102e-14	24
STM3965	pAE006468_78805	metE	5-methyltetrahydropteroyltriglutamate-homocysteine S-methyltransferase	4	3	1	3	1	2.40102e-14	751
STM3965	pAE006468_78805	metE	5-methyltetrahydropteroyltriglutamate-homocysteine S-methyltransferase	4	3	1	3	1f	2.25476e-06	1848
STM3974	pAE006468_79018	tatB	component of Sec-independent protein secretion pathway	3	2	1	1	3	1.31996e-10	411
STM3976	pAE006468_79042	yigW	putative hydrolase of PHP superfamily	1	1	0	1	1e	0.000101215	351
STM3978	pAE006468_79070	yigC	putative oxidoreductase	2	1	1	1	1a	1.78992e-10	1093
STM4005	pAE006468_79630	glnG	EBP family response regulator in two-component regulatory system with GlnL	3	1	2	1	1a	1.78992e-10	1269
STM4023	pAE006468_80029	yihU	putative oxidoreductase	2	1	1	1	1b	0.0021645	429
STM4024	pAE006468_80047	yihV	putative sugar kinase	1	1	0	1	3	1.31996e-10	255
STM4026	pAE006468_80087	yihX	putative enzyme	1	1	0	1	1d	0.00454546	429
STM4062	pAE006468_80791	pfkA	6-phosphofructokinase I	1	1	0	1	1f	7.61717e-12	834
STM4065	pAE006468_80855	-	putative permease of the Na+:galactoside symporter family	1	1	0	1	1b	0.0021645	1320
STM4073	pAE006468_80988	ydeW	putative transcriptional repressor	3	2	1	1	1c	0.00454546	555
STM4086	pAE006468_81202	glpK	glycerol kinase	3	2	1	1	3	6.33582e-09	882
STM4088	pAE006468_81259	yiiU	putative cytoplasmic protein	1	1	0	1	1e	0.000101215	57
STM4091	pAE006468_81305	hslU	ATPase component of the HslUV protease	1	1	0	1	1b	0.0021645	246
STM4098	pAE006468_81453	-	putative arylsulfate sulfotransferase	1	1	0	1	1e	0.000101215	1611
STM4101	pAE006468_81519	metL	aspartokinase II	2	2	0	1	1b	0.0021645	2088
STM4106	pAE006468_81679	katG	catalase; hydroperoxidase HPI(I)	3	2	1	1	2	9.52926e-05	306
STM4114	pAE006468_81855	pflD	putative pyruvate formate lyase II	2	1	1	1	1g	0.000164132	801
STM4118	pAE006468_81944	yijP	putative integral membrane protein	2	1	1	1	1g	0.000164132	1452
STM4127	pAE006468_82193	yijC	putative TetR/AcrR family transcriptional repressor	1	1	0	1	1d	0.00454546	174
STM4159	pAE006468_82789	thiH	thiamin biosynthesis protein, thiazole moiety	1	1	0	1	1g	2.60527e-07	936
STM4169	pAE006468_82975	yjaG	putative cytoplasmic protein	1	1	0	1	1g	0.000164132	342
STM4186	pAE006468_83372	-	putative cytoplasmic protein	1	1	0	1	1b	0.0021645	183
STM4188	pAE006468_83403	metH	B12-dependent homocysteine-N5-methyltetrahydrofolate transmethylase	2	2	0	1	1e	0.000101215	210
STM4190	pAE006468_83503	pepE	(alpha)-aspartyl dipeptidase	1	1	0	1	1g	0.000164132	675
STM4198	pAE006468_83602	-	putative cytoplasmic protein	1	1	0	1	1e	0.000101215	12
STM4204	pAE006468_83700	-	putative inner membrane protein	1	1	0	1	1a	1.78992e-10	804
STM4211	pAE006468_83805	-	putative phage tail protein	5	2	3	1	1e	0.000101215	744
STM4244	pAE006468_84474	yjbO	putative inner membrane protein	1	1	0	1	1	2.40102e-14	81
STM4248	pAE006468_84550	tyrB	tyrosine aminotransferase	4	1	3	1	1a	1.78992e-10	561
STM4254	pAE006468_84636	uvrA	DNA excision repair enzyme	2	2	0	1	3	1.31996e-10	2580
STM4260	pAE006468_84772	siiD	membrane permease	3	1	2	1	1e	0.000101215	1161
STM4270	pAE006468_85222	-	putative LysR family transcriptional regulator	1	1	0	1	1d	0.00454546	21
STM4275	pAE006468_85303	acs	acetyl-CoA synthetase	3	2	1	1	1g	2.60527e-07	102
STM4277	pAE006468_85347	nrfA	nitrite reductase periplasmic cytochrome c(552)	2	1	1	1	1c	0.00454546	771
STM4290	pAE006468_85655	proP	MFS family low-affinity proline transporter	2	2	0	2	1b	0.0021645	378
STM4290	pAE006468_85655	proP	MFS family low-affinity proline transporter	2	2	0	2	1b	0.0021645	795
STM4315	pAE006468_86227	rtsA	putative AraC-type DNA-binding domain-containing protein	3	1	2	1	1f	1.54171e-08	546
STM4323	pAE006468_86352	dsbD	thiol:disulfide interchange protein	2	1	1	1	1b	0.0021645	1629
STM4325	pAE006468_86389	dcuA	Dcu family anaerobic dicarboxylate transport protein	1	1	0	1	1d	0.00454546	321
STM4328	pAE006468_86451	yjeH	putative transporter	2	2	0	2	1c	0.00454546	126
STM4328	pAE006468_86451	yjeH	putative transporter	2	2	0	2	3	3.29859e-05	471
STM4347	pAE006468_86730	yjeP	putative periplasmic binding protein	3	2	1	1	1	2.40102e-14	2476
STM4358	pAE006468_86937	amiB	N-acetylmuramoyl-l-alanine amidase II	1	1	0	1	1b	0.0021645	1086
STM4360	pAE006468_86991	miaA	delta(2)-isopentenylpyrophosphate tRNA-adenosine transferase	2	2	0	1	1	2.40102e-14	420
STM4362	pAE006468_87016	hflX	putative GTP-ase	3	2	1	1	2	4.31188e-09	345
STM4368	pAE006468_87119	vacB	putative exoribonuclease	2	1	1	1	3	6.33582e-09	573
STM4417	pAE006468_87983	iolR	putative transcriptional regulator	1	1	0	1	1c	0.00454546	642
STM4418	pAE006468_87999	iolT1	sugar (and other) transporter	3	1	2	1	1a	1.78992e-10	174
STM4426	pAE006468_88176	srfJ	activated by transcription factor SsrB	1	1	0	1	1c	0.00454546	294
STM4446	pAE006468_88535	-	putative selenocysteine synthase	3	2	1	1	1	1.51004e-06	633
STM4456	pAE006468_88766	mgtA	P-type ATPase	3	1	2	1	1d	0.00454546	822
STM4479	pAE006468_89184	yjgP	putative permease	1	1	0	1	1c	0.00454546	984
STM4482	pAE006468_89257	idnT	GntP family L-idonate transport protein	2	2	0	1	2	9.52926e-05	1051
STM4505	pAE006468_89883	-	putative inner membrane or exported	3	1	2	1	1d	0.00454546	204
STM4538	pAE006468_90599	ptnD	putative PTS permease	1	1	0	1	1a	1.78992e-10	801
STM4539	pAE006468_90616	-	putative glucosamine-fructose-6-phosphate aminotransferase	3	2	1	1	3	1.31996e-10	573
STM4560	pAE006468_90928	prfC	peptide chain release factor RF-3	4	2	2	2	3	6.33582e-09	234
STM4560	pAE006468_90928	prfC	peptide chain release factor RF-3	4	2	2	2	1g	2.60527e-07	1431
STM4573	pAE006468_91199	stjC	putative fimbrial chaparone protein	2	2	0	1	3	1.31996e-10	534
